# Supplementary material for: {2,2′-[N,N′-Bis(pyridin-2-ylmeth­yl)propane-1,3-diyldi(nitrilo)]di­acetato}­cobalt(III) hexa­fluoridophosphate aceto­nitrile 0.064-solvate
Source: Acta Crystallogr Sect E Struct Rep Online. 2013 Apr 30;69(Pt 5):m296–7. doi: 10.1107/S1600536813011136 (PMC3647825; doi:10.1107/S1600536813011136)
Supplement: Supplementary file 1 [file e-69-0m296-sup1.cif]

##############################################################################
#                                                                            #
# This CIF contains the data in a paper accepted for publication in          #
# Acta Crystallographica Section E. It conforms to the requirements of       #
# Notes for Authors for Acta Crystallographica Section E, and has been       #
# peer reviewed under the auspices of the IUCr Commission on Journals.       #
#                                                                            #
# Full details of the Crystallographic Information File format               #
# are given in the paper "The Crystallographic Information File (CIF):       #
# a New Standard Archive File for Crystallography" by S. R. Hall, F. H.      #
# Allen and I. D. Brown [Acta Cryst. (1991), A47, 655-685].                  #
#                                                                            #
# The current version of the core CIF dictionary is obtainable from          #
# ftp://ftp.iucr.org/pub/cif_core.dic.                                       #
#                                                                            #
# Software is freely available for graphical display of the structure(s)     #
# in this CIF. For information consult the CIF software page                 #
# http://www.iucr.org/resources/cif/software.                                #
#                                                                            #
# This file may be used for bona fide research purposes within the           #
# scientific community so long as proper attribution is given to the journal # 
# article from which it was obtained.                                        #
#                                                                            #
##############################################################################
data_global
_audit_creation_method     'APEX2 v2012.2-0'
_journal_data_validation_number     ?
_journal_date_recd_electronic     2013-04-08
_journal_date_accepted     2013-04-24
_journal_name_full     'Acta Crystallographica, Section E'
_journal_year     2013
_journal_volume     69
_journal_issue      5
_journal_page_first     m296
_journal_page_last     m297
_journal_paper_category     QM
_journal_paper_doi     10.1107/S1600536813011136
_journal_coeditor_code     WM2736
_publ_contact_author_name     'Craig C. McLauchlan'
_publ_contact_author_address
; Department of Chemistry
  Illinois State University
  Campus Box 4160
  Normal, IL 61790-4160, USA
;
_publ_contact_author_email     'mclauchlan@illinoisstate.edu'
_publ_contact_author_fax     '+(309)438-5538'
_publ_contact_author_phone     '+(309)438-7019'
_publ_section_title
;\
{2,2'-[<i>N</i>,<i>N</i>'-Bis(pyridin-2-ylmethyl)propane-1,3-diyldi(nitrilo)]\
diacetato}cobalt(III) hexafluoridophosphate acetonitrile 0.064-solvate
;
loop_
    _publ_author_name
    _publ_author_footnote
    _publ_author_address
    'McLauchlan, Craig C.' ?
;
Department of Chemistry
Illinois State University
Campus Box 4160
Normal, IL 61790-4160, USA
;
    'Kissel, Daniel S.' ?
;
Department of Chemistry
Loyola University Chicago
Chicago, IL 60626, USA
;
    'Arnold, William R.' ?
;
Department of Chemistry
Loyola University Chicago
Chicago, IL 60626, USA
;
    'Herlinger, Albert W.' ?
;
Department of Chemistry
Loyola University Chicago
Chicago, IL 60626, USA
;
data_I
_audit_creation_method     SHELXL-97
_chemical_name_systematic
;\
{2,2'-[<i>N</i>,<i>N</i>'-Bis(pyridin-2-ylmethyl)propane-1,3-\
diyldi(nitrilo)]diacetato}cobalt(III) hexafluoridophosphate
acetonitrile 0.064-solvate
;
_chemical_name_common     ?
_chemical_formula_moiety     'C19 H22 Co N4 O4 +, F6 P -, 0.064(C2 H3 N)'
_chemical_formula_sum     'C19.13 H22.19 Co F6 N4.06 O4 P'
_chemical_formula_iupac     '[Co (C19 H22 N4 O4)] P F6, 0.064C2 H3 N'
_chemical_formula_weight     576.80
_chemical_melting_point     ?
_space_group_crystal_system     monoclinic
_space_group_name_H-M_alt     'P 21/n'
_space_group_name_Hall     '-P 2yn'
loop_
    _symmetry_equiv_pos_as_xyz
    'x, y, z'
    '-x+1/2, y+1/2, -z+1/2'
    '-x, -y, -z'
    'x-1/2, -y-1/2, z-1/2'
_cell_length_a     21.8891(7)
_cell_length_b     10.2350(3)
_cell_length_c     21.9242(7)
_cell_angle_alpha     90.00
_cell_angle_beta     112.802(2)
_cell_angle_gamma     90.00
_cell_volume     4527.9(2)
_cell_formula_units_Z     8
_cell_measurement_reflns_used     9929
_cell_measurement_theta_min     2.2304
_cell_measurement_theta_max     31.8685
_cell_measurement_temperature     100.(2)
_exptl_crystal_description     'cut block'
_exptl_crystal_colour     'translucent dark red-orange'
_exptl_crystal_size_max     0.46
_exptl_crystal_size_mid     0.23
_exptl_crystal_size_min     0.16
_exptl_crystal_density_diffrn     1.692
_exptl_crystal_density_meas     .
_exptl_crystal_density_method     'not measured'
_exptl_crystal_F_000     2346
_exptl_absorpt_coefficient_mu     0.913
_exptl_absorpt_correction_type     multi-scan
_exptl_absorpt_process_details     '(<i>SADABS</i>; Bruker, 2008)'
_exptl_absorpt_correction_T_min     0.6802
_exptl_absorpt_correction_T_max     0.8706
_exptl_special_details     ?
_diffrn_ambient_temperature     100(2)
_diffrn_radiation_type     MoK\a
_diffrn_radiation_wavelength     0.71073
_diffrn_radiation_source     'fine-focus sealed tube'
_diffrn_radiation_monochromator     graphite
_diffrn_measurement_device_type
;
Bruker APEXII diffractometer equipped with a CCD detector
;
_diffrn_measurement_method     '\f and \w'
_diffrn_detector_area_resol_mean     8.3333
_diffrn_reflns_number     98080
_diffrn_reflns_av_R_equivalents     0.0281
_diffrn_reflns_av_sigmaI/netI     0.0140
_diffrn_reflns_theta_min     1.01
_diffrn_reflns_theta_max     27.48
_diffrn_reflns_theta_full     25.00
_diffrn_measured_fraction_theta_max     1.000
_diffrn_measured_fraction_theta_full     1.000
_diffrn_reflns_limit_h_min     -28
_diffrn_reflns_limit_h_max     28
_diffrn_reflns_limit_k_min     -13
_diffrn_reflns_limit_k_max     12
_diffrn_reflns_limit_l_min     -28
_diffrn_reflns_limit_l_max     27
_refine_special_details
;
Refinement of <i>F</i>^2^ against ALL reflections. The weighted <i>R</i>-factor
<i>wR</i> and goodness of fit <i>S</i> are based on <i>F</i>^2^, conventional
<i>R</i>-factors <i>R</i> are based on <i>F</i>, with <i>F</i> set to zero for
negative <i>F</i>^2^. The threshold expression of <i>F</i>^2^ >
\s(<i>F</i>^2^) is used only for calculating <i>R</i>-factors(gt) <i>etc</i>.
and is not relevant to the choice of reflections for refinement.
<i>R</i>-factors based on <i>F</i>^2^ are statistically about twice as large
as those based on <i>F</i>, and <i>R</i>- factors based on ALL data will be
even larger.
;
_reflns_number_total     10379
_reflns_number_gt     9851
_reflns_threshold_expression     I>2sigma(I)
_refine_ls_structure_factor_coef     Fsqd
_refine_ls_matrix_type     full
_refine_ls_R_factor_all     0.0267
_refine_ls_R_factor_gt     0.0245
_refine_ls_wR_factor_gt     0.0730
_refine_ls_wR_factor_ref     0.0743
_refine_ls_goodness_of_fit_ref     1.283
_refine_ls_restrained_S_all     1.283
_refine_ls_number_reflns     10379
_refine_ls_number_parameters     645
_refine_ls_number_restraints     0
_refine_ls_hydrogen_treatment     constr
_refine_ls_weighting_scheme     calc
_refine_ls_weighting_details
                 'calc w=1/[\s^2^(Fo^2^)+(0.0454P)^2^] where P=(Fo^2^+2Fc^2^)/3'
_atom_sites_solution_hydrogens     geom
_atom_sites_solution_primary     direct
_atom_sites_solution_secondary     difmap
_refine_ls_shift/su_max     0.001
_refine_ls_shift/su_mean     0.000
_refine_diff_density_max     0.641
_refine_diff_density_min     -0.482
_refine_ls_extinction_method     none
_refine_ls_extinction_coef     .
loop_
    _atom_type_symbol
    _atom_type_description
    _atom_type_scat_dispersion_real
    _atom_type_scat_dispersion_imag
    _atom_type_scat_source
    'C' 'C' 0.0033 0.0016
                         'International Tables Vol C Tables 4.2.6.8 and 6.1.1.4'
    'H' 'H' 0.0000 0.0000
                         'International Tables Vol C Tables 4.2.6.8 and 6.1.1.4'
    'N' 'N' 0.0061 0.0033
                         'International Tables Vol C Tables 4.2.6.8 and 6.1.1.4'
    'O' 'O' 0.0106 0.0060
                         'International Tables Vol C Tables 4.2.6.8 and 6.1.1.4'
    'F' 'F' 0.0171 0.0103
                         'International Tables Vol C Tables 4.2.6.8 and 6.1.1.4'
    'P' 'P' 0.1023 0.0942
                         'International Tables Vol C Tables 4.2.6.8 and 6.1.1.4'
    'Co' 'Co' 0.3494 0.9721
                         'International Tables Vol C Tables 4.2.6.8 and 6.1.1.4'
_computing_data_collection     'APEX2 (Bruker, 2008)'
_computing_cell_refinement     'SAINT (Bruker, 2008)'
_computing_data_reduction     'SAINT (Bruker, 2008)'
_computing_structure_solution     'SHELXS97 (Sheldrick, 2008)'
_computing_structure_refinement     'SHELXL97 (Sheldrick, 2008)'
_computing_molecular_graphics     'ORTEP-3 for Windows (Farrugia, 2012)'
_computing_publication_material     'enCIFer (Allen <i>et al.</i>, 2004)'
loop_
    _atom_site_type_symbol
    _atom_site_label
    _atom_site_fract_x
    _atom_site_fract_y
    _atom_site_fract_z
    _atom_site_U_iso_or_equiv
    _atom_site_adp_type
    _atom_site_calc_flag
    _atom_site_refinement_flags
    _atom_site_occupancy
    _atom_site_symmetry_multiplicity
    _atom_site_disorder_assembly
    _atom_site_disorder_group
    Co Co1 0.680379(10) 0.290022(18) 0.624729(10) 0.00956(5) Uani d . 1 1 . .
    O O1 0.63681(5) 0.32269(11) 0.53348(5) 0.0132(2) Uani d . 1 1 . .
    O O2 0.53601(5) 0.35871(10) 0.45664(5) 0.0158(2) Uani d . 1 1 . .
    O O3 0.72325(5) 0.26154(11) 0.71680(5) 0.0127(2) Uani d . 1 1 . .
    O O4 0.78066(6) 0.36604(11) 0.81082(5) 0.0202(2) Uani d . 1 1 . .
    N N1 0.63416(6) 0.12289(12) 0.60754(6) 0.0120(2) Uani d . 1 1 . .
    N N2 0.60034(6) 0.34784(12) 0.63686(6) 0.0105(2) Uani d . 1 1 . .
    N N3 0.76133(6) 0.23423(14) 0.61607(7) 0.0152(3) Uani d . 1 1 . .
    N N4 0.72306(6) 0.46240(12) 0.63882(6) 0.0135(2) Uani d . 1 1 . .
    C C1 0.63753(8) 0.02776(15) 0.56666(8) 0.0175(3) Uani d . 1 1 . .
    H H1A 0.6680 0.0363 0.5456 0.021 Uiso calc R 1 1 . .
    C C2 0.59791(9) -0.08206(16) 0.55439(8) 0.0223(4) Uani d . 1 1 . .
    H H2A 0.6012 -0.1482 0.5254 0.027 Uiso calc R 1 1 . .
    C C3 0.55346(8) -0.09469(16) 0.58478(9) 0.0240(4) Uani d . 1 1 . .
    H H3A 0.5271 -0.1711 0.5783 0.029 Uiso calc R 1 1 . .
    C C4 0.54785(8) 0.00546(16) 0.62489(9) 0.0200(3) Uani d . 1 1 . .
    H H4A 0.5169 -0.0004 0.6455 0.024 Uiso calc R 1 1 . .
    C C5 0.58810(7) 0.11385(14) 0.63437(7) 0.0129(3) Uani d . 1 1 . .
    C C6 0.58279(7) 0.23440(15) 0.67041(7) 0.0128(3) Uani d . 1 1 . .
    H H6A 0.6137 0.2296 0.7174 0.015 Uiso calc R 1 1 . .
    H H6B 0.5371 0.2443 0.6686 0.015 Uiso calc R 1 1 . .
    C C7 0.54826(7) 0.37022(15) 0.56912(7) 0.0132(3) Uani d . 1 1 . .
    H H7A 0.5314 0.4607 0.5663 0.016 Uiso calc R 1 1 . .
    H H7B 0.5107 0.3100 0.5620 0.016 Uiso calc R 1 1 . .
    C C8 0.57420(7) 0.34900(13) 0.51470(7) 0.0119(3) Uani d . 1 1 . .
    C C9 0.60885(7) 0.46390(14) 0.68086(7) 0.0138(3) Uani d . 1 1 . .
    H H9A 0.6416 0.4416 0.7255 0.017 Uiso calc R 1 1 . .
    H H9B 0.5661 0.4814 0.6850 0.017 Uiso calc R 1 1 . .
    C C10 0.63131(8) 0.58850(15) 0.65802(8) 0.0184(3) Uani d . 1 1 . .
    H H10A 0.6557 0.6421 0.6976 0.022 Uiso calc R 1 1 . .
    H H10B 0.5913 0.6383 0.6306 0.022 Uiso calc R 1 1 . .
    C C11 0.67509(8) 0.57374(15) 0.61848(8) 0.0161(3) Uani d . 1 1 . .
    H H11A 0.6461 0.5627 0.5712 0.019 Uiso calc R 1 1 . .
    H H11B 0.7003 0.6558 0.6225 0.019 Uiso calc R 1 1 . .
    C C12 0.78860(8) 0.11362(17) 0.62926(8) 0.0201(3) Uani d . 1 1 . .
    H H12A 0.7654 0.0452 0.6404 0.024 Uiso calc R 1 1 . .
    C C13 0.84984(9) 0.08817(19) 0.62679(10) 0.0279(4) Uani d . 1 1 . .
    H H13A 0.8678 0.0024 0.6347 0.033 Uiso calc R 1 1 . .
    C C14 0.88440(10) 0.1886(2) 0.61265(10) 0.0307(4) Uani d . 1 1 . .
    H H14A 0.9259 0.1722 0.6098 0.037 Uiso calc R 1 1 . .
    C C15 0.85800(9) 0.31391(19) 0.60268(9) 0.0245(4) Uani d . 1 1 . .
    H H15A 0.8821 0.3851 0.5952 0.029 Uiso calc R 1 1 . .
    C C16 0.79558(8) 0.33316(17) 0.60381(8) 0.0178(3) Uani d . 1 1 . .
    C C17 0.76100(8) 0.46245(16) 0.59474(8) 0.0177(3) Uani d . 1 1 . .
    H H17A 0.7937 0.5346 0.6070 0.021 Uiso calc R 1 1 . .
    H H17B 0.7305 0.4741 0.5480 0.021 Uiso calc R 1 1 . .
    C C18 0.76896(7) 0.47169(15) 0.71010(7) 0.0154(3) Uani d . 1 1 . .
    H H18A 0.7620 0.5562 0.7284 0.019 Uiso calc R 1 1 . .
    H H18B 0.8154 0.4689 0.7135 0.019 Uiso calc R 1 1 . .
    C C19 0.75738(7) 0.36034(14) 0.75052(8) 0.0137(3) Uani d . 1 1 . .
    Co Co2 0.127881(10) 0.206242(17) 0.666003(10) 0.00865(5) Uani d . 1 1 . .
    O O5 0.21806(5) 0.23182(10) 0.72040(5) 0.0121(2) Uani d . 1 1 . .
    O O6 0.30655(6) 0.12785(11) 0.79108(6) 0.0230(3) Uani d . 1 1 . .
    O O7 0.03857(5) 0.17621(10) 0.61087(5) 0.0131(2) Uani d . 1 1 . .
    O O8 -0.02655(5) 0.14861(11) 0.50480(6) 0.0179(2) Uani d . 1 1 . .
    N N5 0.10676(6) 0.26211(13) 0.74014(6) 0.0140(3) Uani d . 1 1 . .
    N N6 0.13431(6) 0.03316(12) 0.70686(6) 0.0119(2) Uani d . 1 1 . .
    N N7 0.11816(6) 0.37471(12) 0.62093(6) 0.0104(2) Uani d . 1 1 . .
    N N8 0.15295(6) 0.14819(12) 0.59347(6) 0.0099(2) Uani d . 1 1 . .
    C C20 0.11881(8) 0.38126(16) 0.76838(8) 0.0180(3) Uani d . 1 1 . .
    H H20A 0.1335 0.4493 0.7479 0.022 Uiso calc R 1 1 . .
    C C21 0.11032(10) 0.40688(18) 0.82670(9) 0.0265(4) Uani d . 1 1 . .
    H H21A 0.1180 0.4920 0.8454 0.032 Uiso calc R 1 1 . .
    C C22 0.09057(12) 0.30666(18) 0.85706(10) 0.0305(4) Uani d . 1 1 . .
    H H22A 0.0847 0.3223 0.8972 0.037 Uiso calc R 1 1 . .
    C C23 0.07924(10) 0.18297(18) 0.82882(10) 0.0262(4) Uani d . 1 1 . .
    H H23A 0.0658 0.1130 0.8492 0.031 Uiso calc R 1 1 . .
    C C24 0.08809(8) 0.16379(16) 0.76996(8) 0.0179(3) Uani d . 1 1 . .
    C C25 0.08214(8) 0.03443(15) 0.73538(8) 0.0168(3) Uani d . 1 1 . .
    H H25A 0.0893 -0.0384 0.7671 0.020 Uiso calc R 1 1 . .
    H H25B 0.0375 0.0250 0.6998 0.020 Uiso calc R 1 1 . .
    C C26 0.20196(8) 0.02161(15) 0.76059(7) 0.0153(3) Uani d . 1 1 . .
    H H26A 0.2220 -0.0626 0.7559 0.018 Uiso calc R 1 1 . .
    H H26B 0.1981 0.0218 0.8041 0.018 Uiso calc R 1 1 . .
    C C27 0.24717(8) 0.13318(14) 0.75825(7) 0.0144(3) Uani d . 1 1 . .
    C C28 0.11960(7) -0.07812(14) 0.65890(7) 0.0138(3) Uani d . 1 1 . .
    H H28A 0.0746 -0.0659 0.6245 0.017 Uiso calc R 1 1 . .
    H H28B 0.1193 -0.1602 0.6827 0.017 Uiso calc R 1 1 . .
    C C29 0.16849(8) -0.09321(15) 0.62498(8) 0.0150(3) Uani d . 1 1 . .
    H H29A 0.1460 -0.1422 0.5833 0.018 Uiso calc R 1 1 . .
    H H29B 0.2059 -0.1478 0.6538 0.018 Uiso calc R 1 1 . .
    C C30 0.19734(7) 0.03175(14) 0.60843(7) 0.0127(3) Uani d . 1 1 . .
    H H30A 0.2390 0.0532 0.6462 0.015 Uiso calc R 1 1 . .
    H H30B 0.2088 0.0142 0.5697 0.015 Uiso calc R 1 1 . .
    C C31 0.07496(7) 0.47038(14) 0.61800(7) 0.0126(3) Uani d . 1 1 . .
    H H31A 0.0491 0.4633 0.6440 0.015 Uiso calc R 1 1 . .
    C C32 0.06728(7) 0.57872(15) 0.57810(7) 0.0143(3) Uani d . 1 1 . .
    H H32A 0.0366 0.6454 0.5769 0.017 Uiso calc R 1 1 . .
    C C33 0.10461(8) 0.58906(15) 0.54001(8) 0.0165(3) Uani d . 1 1 . .
    H H33A 0.1008 0.6639 0.5132 0.020 Uiso calc R 1 1 . .
    C C34 0.14785(8) 0.48846(15) 0.54148(8) 0.0173(3) Uani d . 1 1 . .
    H H34A 0.1737 0.4931 0.5154 0.021 Uiso calc R 1 1 . .
    C C35 0.15248(7) 0.38192(14) 0.58144(7) 0.0116(3) Uani d . 1 1 . .
    C C36 0.19088(7) 0.26107(15) 0.58220(7) 0.0123(3) Uani d . 1 1 . .
    H H36A 0.2355 0.2658 0.6180 0.015 Uiso calc R 1 1 . .
    H H36B 0.1960 0.2508 0.5395 0.015 Uiso calc R 1 1 . .
    C C37 0.08966(7) 0.12739(15) 0.53421(7) 0.0128(3) Uani d . 1 1 . .
    H H37A 0.0883 0.0364 0.5185 0.015 Uiso calc R 1 1 . .
    H H37B 0.0889 0.1864 0.4982 0.015 Uiso calc R 1 1 . .
    C C38 0.02848(7) 0.15290(14) 0.54956(8) 0.0128(3) Uani d . 1 1 . .
    P P1 0.87051(2) 0.20853(4) 0.09170(2) 0.01435(9) Uani d . 1 1 . .
    F F1 0.88717(5) 0.15364(11) 0.03144(5) 0.0253(2) Uani d . 1 1 . .
    F F2 0.92037(5) 0.32889(10) 0.09903(5) 0.0214(2) Uani d . 1 1 . .
    F F3 0.93125(5) 0.12522(10) 0.14210(5) 0.0245(2) Uani d . 1 1 . .
    F F4 0.85452(5) 0.26333(12) 0.15215(6) 0.0293(2) Uani d . 1 1 . .
    F F5 0.81102(5) 0.29279(11) 0.04093(6) 0.0320(3) Uani d . 1 1 . .
    F F6 0.82114(5) 0.08857(11) 0.08447(6) 0.0309(2) Uani d . 1 1 . .
    P P2 0.56387(2) 0.20817(4) 0.84196(2) 0.01808(9) Uani d . 1 1 . .
    F F7 0.56344(7) 0.09114(13) 0.89065(6) 0.0421(3) Uani d . 1 1 . .
    F F8 0.56504(7) 0.32505(11) 0.79448(6) 0.0385(3) Uani d . 1 1 . .
    F F9 0.63582(6) 0.24718(17) 0.89367(8) 0.0553(4) Uani d . 1 1 . .
    F F10 0.59708(7) 0.11130(12) 0.80632(6) 0.0420(3) Uani d . 1 1 . .
    F F11 0.53192(7) 0.30432(13) 0.87873(6) 0.0408(3) Uani d . 1 1 . .
    F F12 0.49280(7) 0.16633(14) 0.79232(8) 0.0552(4) Uani d . 1 1 . .
    C C1S 0.7245(10) 0.1996(18) 0.4578(10) 0.041(5) Uiso d P 0.128(5) 1 . .
    C C2S 0.7208(12) 0.319(2) 0.4357(12) 0.060(6) Uiso d P 0.128(5) 1 . .
    N N1S 0.7325(11) 0.094(2) 0.4837(11) 0.069(6) Uiso d P 0.128(5) 1 . .
loop_
    _atom_site_aniso_label
    _atom_site_aniso_U_11
    _atom_site_aniso_U_22
    _atom_site_aniso_U_33
    _atom_site_aniso_U_12
    _atom_site_aniso_U_13
    _atom_site_aniso_U_23
    Co1 0.00947(10) 0.00884(10) 0.01061(10) 0.00142(7) 0.00414(8) 0.00024(7)
    O1 0.0143(5) 0.0130(5) 0.0118(5) 0.0028(4) 0.0047(4) 0.0005(4)
    O2 0.0184(5) 0.0142(5) 0.0110(5) -0.0002(4) 0.0015(4) -0.0007(4)
    O3 0.0124(5) 0.0112(5) 0.0132(5) 0.0005(4) 0.0034(4) 0.0005(4)
    O4 0.0236(6) 0.0165(6) 0.0138(5) -0.0006(5) -0.0001(5) 0.0005(4)
    N1 0.0135(6) 0.0101(6) 0.0105(6) 0.0026(5) 0.0028(5) 0.0005(4)
    N2 0.0104(6) 0.0097(6) 0.0105(6) 0.0011(4) 0.0030(5) -0.0015(4)
    N3 0.0139(6) 0.0168(6) 0.0165(7) 0.0033(5) 0.0076(5) 0.0027(5)
    N4 0.0122(6) 0.0120(6) 0.0158(6) 0.0009(5) 0.0050(5) 0.0027(5)
    C1 0.0214(8) 0.0148(7) 0.0137(7) 0.0055(6) 0.0040(6) -0.0010(6)
    C2 0.0243(8) 0.0134(7) 0.0190(8) 0.0043(6) -0.0030(7) -0.0066(6)
    C3 0.0158(8) 0.0106(7) 0.0346(10) -0.0009(6) -0.0024(7) -0.0018(7)
    C4 0.0138(7) 0.0142(8) 0.0291(9) -0.0003(6) 0.0052(6) 0.0024(6)
    C5 0.0111(7) 0.0119(7) 0.0134(7) 0.0018(5) 0.0023(5) 0.0012(5)
    C6 0.0126(7) 0.0126(7) 0.0143(7) -0.0001(5) 0.0065(6) 0.0007(6)
    C7 0.0110(7) 0.0146(7) 0.0111(7) 0.0028(5) 0.0011(5) -0.0002(5)
    C8 0.0156(7) 0.0058(6) 0.0129(7) -0.0006(5) 0.0041(6) -0.0010(5)
    C9 0.0149(7) 0.0113(7) 0.0141(7) 0.0021(5) 0.0043(6) -0.0041(5)
    C10 0.0185(8) 0.0101(7) 0.0250(8) 0.0019(6) 0.0068(6) -0.0031(6)
    C11 0.0176(7) 0.0097(7) 0.0185(8) 0.0019(6) 0.0044(6) 0.0025(5)
    C12 0.0199(8) 0.0198(8) 0.0224(8) 0.0078(6) 0.0102(7) 0.0048(6)
    C13 0.0245(9) 0.0287(10) 0.0348(10) 0.0135(7) 0.0165(8) 0.0071(8)
    C14 0.0183(9) 0.0432(11) 0.0364(11) 0.0094(8) 0.0168(8) 0.0067(9)
    C15 0.0192(8) 0.0332(10) 0.0260(9) 0.0016(7) 0.0143(7) 0.0063(7)
    C16 0.0159(7) 0.0216(8) 0.0171(8) 0.0004(6) 0.0078(6) 0.0036(6)
    C17 0.0179(7) 0.0178(8) 0.0204(8) -0.0022(6) 0.0106(6) 0.0038(6)
    C18 0.0128(7) 0.0146(7) 0.0153(7) -0.0015(6) 0.0014(6) -0.0002(6)
    C19 0.0098(6) 0.0120(7) 0.0169(7) 0.0021(5) 0.0025(6) 0.0001(5)
    Co2 0.00870(10) 0.00702(10) 0.01076(10) 0.00047(6) 0.00437(7) 0.00104(6)
    O5 0.0113(5) 0.0097(5) 0.0129(5) 0.0006(4) 0.0019(4) -0.0003(4)
    O6 0.0172(6) 0.0159(6) 0.0240(6) 0.0014(4) -0.0050(5) -0.0001(5)
    O7 0.0097(5) 0.0122(5) 0.0175(5) -0.0004(4) 0.0052(4) 0.0016(4)
    O8 0.0115(5) 0.0128(5) 0.0225(6) 0.0009(4) -0.0011(4) 0.0004(4)
    N5 0.0172(6) 0.0109(6) 0.0159(6) 0.0020(5) 0.0087(5) 0.0016(5)
    N6 0.0138(6) 0.0087(6) 0.0141(6) 0.0004(5) 0.0063(5) 0.0013(5)
    N7 0.0082(5) 0.0096(6) 0.0124(6) -0.0003(4) 0.0030(5) 0.0014(4)
    N8 0.0088(5) 0.0090(6) 0.0116(6) 0.0006(4) 0.0038(5) 0.0001(4)
    C20 0.0247(8) 0.0125(7) 0.0202(8) 0.0029(6) 0.0124(7) 0.0018(6)
    C21 0.0446(11) 0.0164(8) 0.0269(9) 0.0030(7) 0.0230(8) -0.0013(7)
    C22 0.0506(13) 0.0233(10) 0.0290(10) 0.0032(8) 0.0278(10) -0.0013(7)
    C23 0.0420(11) 0.0176(8) 0.0313(10) 0.0024(7) 0.0277(9) 0.0047(7)
    C24 0.0216(8) 0.0140(7) 0.0234(8) 0.0026(6) 0.0146(7) 0.0034(6)
    C25 0.0223(8) 0.0115(7) 0.0221(8) 0.0003(6) 0.0145(7) 0.0033(6)
    C26 0.0191(7) 0.0105(7) 0.0136(7) 0.0021(6) 0.0033(6) 0.0021(5)
    C27 0.0177(7) 0.0097(7) 0.0126(7) 0.0012(5) 0.0026(6) -0.0025(5)
    C28 0.0158(7) 0.0080(6) 0.0166(7) -0.0011(5) 0.0051(6) -0.0011(5)
    C29 0.0182(7) 0.0092(7) 0.0174(7) 0.0018(5) 0.0068(6) -0.0006(5)
    C30 0.0114(7) 0.0102(7) 0.0163(7) 0.0032(5) 0.0051(6) -0.0008(5)
    C31 0.0105(6) 0.0117(7) 0.0147(7) 0.0004(5) 0.0039(5) -0.0006(5)
    C32 0.0131(7) 0.0112(7) 0.0164(7) 0.0023(5) 0.0032(6) -0.0001(5)
    C33 0.0213(8) 0.0116(7) 0.0162(7) 0.0005(6) 0.0069(6) 0.0034(6)
    C34 0.0205(8) 0.0149(7) 0.0205(8) 0.0013(6) 0.0122(6) 0.0034(6)
    C35 0.0100(6) 0.0114(7) 0.0134(7) -0.0006(5) 0.0045(5) -0.0012(5)
    C36 0.0113(7) 0.0108(7) 0.0166(7) -0.0002(5) 0.0074(6) 0.0019(5)
    C37 0.0114(7) 0.0131(7) 0.0116(7) -0.0005(5) 0.0020(5) -0.0003(5)
    C38 0.0123(7) 0.0055(6) 0.0192(7) -0.0001(5) 0.0045(6) 0.0020(5)
    P1 0.01266(19) 0.0157(2) 0.0164(2) -0.00268(14) 0.00746(16) -0.00115(14)
    F1 0.0283(5) 0.0311(6) 0.0205(5) -0.0050(4) 0.0138(4) -0.0074(4)
    F2 0.0183(5) 0.0168(5) 0.0318(5) -0.0049(4) 0.0125(4) -0.0017(4)
    F3 0.0234(5) 0.0265(5) 0.0243(5) 0.0032(4) 0.0100(4) 0.0101(4)
    F4 0.0286(6) 0.0389(6) 0.0290(6) -0.0046(5) 0.0206(5) -0.0105(5)
    F5 0.0156(5) 0.0417(7) 0.0368(7) 0.0072(4) 0.0082(5) 0.0138(5)
    F6 0.0281(6) 0.0280(6) 0.0400(6) -0.0157(5) 0.0171(5) -0.0052(5)
    P2 0.0187(2) 0.0220(2) 0.0166(2) 0.00141(15) 0.01012(17) 0.00088(15)
    F7 0.0496(8) 0.0452(7) 0.0451(7) 0.0207(6) 0.0332(6) 0.0262(6)
    F8 0.0730(9) 0.0196(5) 0.0417(7) 0.0028(6) 0.0428(7) 0.0037(5)
    F9 0.0223(6) 0.0543(8) 0.0703(10) 0.0002(6) -0.0028(6) -0.0132(8)
    F10 0.0770(9) 0.0252(6) 0.0433(7) 0.0162(6) 0.0447(7) 0.0068(5)
    F11 0.0529(8) 0.0519(8) 0.0260(6) 0.0294(6) 0.0246(6) 0.0077(5)
    F12 0.0358(7) 0.0416(8) 0.0599(9) -0.0092(6) -0.0123(7) 0.0032(7)
_geom_special_details
;
All e.s.d.'s (except the e.s.d. in the dihedral angle between two l.s. planes)
are estimated using the full covariance matrix. The cell e.s.d.'s are taken
into account individually in the estimation of e.s.d.'s in distances, angles
and torsion angles; correlations between e.s.d.'s in cell parameters are only
used when they are defined by crystal symmetry. An approximate (isotropic)
treatment of cell e.s.d.'s is used for estimating e.s.d.'s involving l.s.
planes.
;
loop_
    _geom_bond_atom_site_label_1
    _geom_bond_atom_site_label_2
    _geom_bond_site_symmetry_2
    _geom_bond_distance
    _geom_bond_publ_flag
    Co1 O1 . 1.8828(11) y
    Co1 O3 . 1.8899(11) y
    Co1 N1 . 1.9484(13) y
    Co1 N2 . 1.9625(12) y
    Co1 N3 . 1.9397(13) y
    Co1 N4 . 1.9641(13) y
    O1 C8 . 1.2973(18) ?
    O2 C8 . 1.2265(18) ?
    O3 C19 . 1.3035(19) ?
    O4 C19 . 1.2201(19) ?
    N1 C1 . 1.3446(19) ?
    N1 C5 . 1.353(2) ?
    N2 C9 . 1.4957(18) ?
    N2 C7 . 1.4985(18) ?
    N2 C6 . 1.5019(19) ?
    N3 C16 . 1.348(2) ?
    N3 C12 . 1.353(2) ?
    N4 C11 . 1.4956(19) ?
    N4 C17 . 1.4986(19) ?
    N4 C18 . 1.4979(19) ?
    C1 C2 . 1.381(2) ?
    C1 H1A . 0.9500 ?
    C2 C3 . 1.382(3) ?
    C2 H2A . 0.9500 ?
    C3 C4 . 1.387(2) ?
    C3 H3A . 0.9500 ?
    C4 C5 . 1.381(2) ?
    C4 H4A . 0.9500 ?
    C5 C6 . 1.494(2) ?
    C6 H6A . 0.9900 ?
    C6 H6B . 0.9900 ?
    C7 C8 . 1.522(2) ?
    C7 H7A . 0.9900 ?
    C7 H7B . 0.9900 ?
    C9 C10 . 1.520(2) ?
    C9 H9A . 0.9900 ?
    C9 H9B . 0.9900 ?
    C10 C11 . 1.529(2) ?
    C10 H10A . 0.9900 ?
    C10 H10B . 0.9900 ?
    C11 H11A . 0.9900 ?
    C11 H11B . 0.9900 ?
    C12 C13 . 1.387(2) ?
    C12 H12A . 0.9500 ?
    C13 C14 . 1.381(3) ?
    C13 H13A . 0.9500 ?
    C14 C15 . 1.388(3) ?
    C14 H14A . 0.9500 ?
    C15 C16 . 1.390(2) ?
    C15 H15A . 0.9500 ?
    C16 C17 . 1.499(2) ?
    C17 H17A . 0.9900 ?
    C17 H17B . 0.9900 ?
    C18 C19 . 1.524(2) ?
    C18 H18A . 0.9900 ?
    C18 H18B . 0.9900 ?
    Co2 O5 . 1.8875(10) y
    Co2 O7 . 1.8830(11) y
    Co2 N5 . 1.9403(13) y
    Co2 N6 . 1.9654(12) y
    Co2 N7 . 1.9575(12) y
    Co2 N8 . 1.9645(12) y
    O5 C27 . 1.3054(18) ?
    O6 C27 . 1.219(2) ?
    O7 C38 . 1.2971(19) ?
    O8 C38 . 1.2246(18) ?
    N5 C20 . 1.347(2) ?
    N5 C24 . 1.347(2) ?
    N6 C26 . 1.4974(19) ?
    N6 C28 . 1.4980(19) ?
    N6 C25 . 1.4995(19) ?
    N7 C31 . 1.3454(18) ?
    N7 C35 . 1.3503(19) ?
    N8 C30 . 1.4915(18) ?
    N8 C36 . 1.4981(18) ?
    N8 C37 . 1.5026(18) ?
    C20 C21 . 1.386(2) ?
    C20 H20A . 0.9500 ?
    C21 C22 . 1.380(3) ?
    C21 H21A . 0.9500 ?
    C22 C23 . 1.389(3) ?
    C22 H22A . 0.9500 ?
    C23 C24 . 1.391(2) ?
    C23 H23A . 0.9500 ?
    C24 C25 . 1.506(2) ?
    C25 H25A . 0.9900 ?
    C25 H25B . 0.9900 ?
    C26 C27 . 1.525(2) ?
    C26 H26A . 0.9900 ?
    C26 H26B . 0.9900 ?
    C28 C29 . 1.529(2) ?
    C28 H28A . 0.9900 ?
    C28 H28B . 0.9900 ?
    C29 C30 . 1.531(2) ?
    C29 H29A . 0.9900 ?
    C29 H29B . 0.9900 ?
    C30 H30A . 0.9900 ?
    C30 H30B . 0.9900 ?
    C31 C32 . 1.382(2) ?
    C31 H31A . 0.9500 ?
    C32 C33 . 1.380(2) ?
    C32 H32A . 0.9500 ?
    C33 C34 . 1.390(2) ?
    C33 H33A . 0.9500 ?
    C34 C35 . 1.378(2) ?
    C34 H34A . 0.9500 ?
    C35 C36 . 1.492(2) ?
    C36 H36A . 0.9900 ?
    C36 H36B . 0.9900 ?
    C37 C38 . 1.525(2) ?
    C37 H37A . 0.9900 ?
    C37 H37B . 0.9900 ?
    P1 F4 . 1.5979(11) ?
    P1 F5 . 1.5985(11) ?
    P1 F6 . 1.6024(11) ?
    P1 F1 . 1.6023(10) ?
    P1 F3 . 1.6052(10) ?
    P1 F2 . 1.6120(10) ?
    P2 F12 . 1.5734(13) ?
    P2 F8 . 1.5924(12) ?
    P2 F9 . 1.5941(14) ?
    P2 F11 . 1.5952(11) ?
    P2 F10 . 1.6007(12) ?
    P2 F7 . 1.6069(12) ?
    C1S N1S . 1.20(3) ?
    C1S C2S . 1.30(3) ?
loop_
    _geom_angle_atom_site_label_1
    _geom_angle_atom_site_label_2
    _geom_angle_atom_site_label_3
    _geom_angle_site_symmetry_1
    _geom_angle_site_symmetry_3
    _geom_angle
    _geom_angle_publ_flag
    O1 Co1 O3 . . 178.47(5) ?
    O1 Co1 N3 . . 93.10(5) ?
    O3 Co1 N3 . . 87.98(5) ?
    O1 Co1 N1 . . 86.51(5) ?
    O3 Co1 N1 . . 94.41(5) ?
    N3 Co1 N1 . . 98.52(6) ?
    O1 Co1 N2 . . 88.81(5) ?
    O3 Co1 N2 . . 90.09(5) ?
    N3 Co1 N2 . . 177.94(5) ?
    N1 Co1 N2 . . 82.36(5) ?
    O1 Co1 N4 . . 91.25(5) ?
    O3 Co1 N4 . . 87.79(5) ?
    N3 Co1 N4 . . 83.28(6) ?
    N1 Co1 N4 . . 177.20(5) ?
    N2 Co1 N4 . . 95.91(5) ?
    C8 O1 Co1 . . 114.32(9) ?
    C19 O3 Co1 . . 115.11(10) ?
    C1 N1 C5 . . 118.88(13) ?
    C1 N1 Co1 . . 127.31(11) ?
    C5 N1 Co1 . . 113.23(10) ?
    C9 N2 C7 . . 112.00(11) ?
    C9 N2 C6 . . 106.84(11) ?
    C7 N2 C6 . . 111.28(11) ?
    C9 N2 Co1 . . 115.61(9) ?
    C7 N2 Co1 . . 106.74(9) ?
    C6 N2 Co1 . . 104.15(9) ?
    C16 N3 C12 . . 119.65(14) ?
    C16 N3 Co1 . . 113.47(11) ?
    C12 N3 Co1 . . 126.30(11) ?
    C11 N4 C17 . . 107.94(12) ?
    C11 N4 C18 . . 111.85(12) ?
    C17 N4 C18 . . 110.95(12) ?
    C11 N4 Co1 . . 113.66(9) ?
    C17 N4 Co1 . . 104.33(9) ?
    C18 N4 Co1 . . 107.87(9) ?
    N1 C1 C2 . . 121.78(15) ?
    N1 C1 H1A . . 119.1 ?
    C2 C1 H1A . . 119.1 ?
    C3 C2 C1 . . 119.25(15) ?
    C3 C2 H2A . . 120.4 ?
    C1 C2 H2A . . 120.4 ?
    C2 C3 C4 . . 119.25(15) ?
    C2 C3 H3A . . 120.4 ?
    C4 C3 H3A . . 120.4 ?
    C5 C4 C3 . . 118.74(16) ?
    C5 C4 H4A . . 120.6 ?
    C3 C4 H4A . . 120.6 ?
    N1 C5 C4 . . 121.92(14) ?
    N1 C5 C6 . . 113.41(13) ?
    C4 C5 C6 . . 124.54(14) ?
    C5 C6 N2 . . 107.00(12) ?
    C5 C6 H6A . . 110.3 ?
    N2 C6 H6A . . 110.3 ?
    C5 C6 H6B . . 110.3 ?
    N2 C6 H6B . . 110.3 ?
    H6A C6 H6B . . 108.6 ?
    N2 C7 C8 . . 112.54(12) ?
    N2 C7 H7A . . 109.1 ?
    C8 C7 H7A . . 109.1 ?
    N2 C7 H7B . . 109.1 ?
    C8 C7 H7B . . 109.1 ?
    H7A C7 H7B . . 107.8 ?
    O2 C8 O1 . . 123.87(14) ?
    O2 C8 C7 . . 119.39(13) ?
    O1 C8 C7 . . 116.74(12) ?
    N2 C9 C10 . . 115.42(12) ?
    N2 C9 H9A . . 108.4 ?
    C10 C9 H9A . . 108.4 ?
    N2 C9 H9B . . 108.4 ?
    C10 C9 H9B . . 108.4 ?
    H9A C9 H9B . . 107.5 ?
    C9 C10 C11 . . 117.25(13) ?
    C9 C10 H10A . . 108.0 ?
    C11 C10 H10A . . 108.0 ?
    C9 C10 H10B . . 108.0 ?
    C11 C10 H10B . . 108.0 ?
    H10A C10 H10B . . 107.2 ?
    N4 C11 C10 . . 115.36(13) ?
    N4 C11 H11A . . 108.4 ?
    C10 C11 H11A . . 108.4 ?
    N4 C11 H11B . . 108.4 ?
    C10 C11 H11B . . 108.4 ?
    H11A C11 H11B . . 107.5 ?
    N3 C12 C13 . . 121.08(16) ?
    N3 C12 H12A . . 119.5 ?
    C13 C12 H12A . . 119.5 ?
    C14 C13 C12 . . 119.38(17) ?
    C14 C13 H13A . . 120.3 ?
    C12 C13 H13A . . 120.3 ?
    C13 C14 C15 . . 119.48(17) ?
    C13 C14 H14A . . 120.3 ?
    C15 C14 H14A . . 120.3 ?
    C14 C15 C16 . . 118.69(17) ?
    C14 C15 H15A . . 120.7 ?
    C16 C15 H15A . . 120.7 ?
    N3 C16 C15 . . 121.58(16) ?
    N3 C16 C17 . . 113.48(13) ?
    C15 C16 C17 . . 124.89(15) ?
    N4 C17 C16 . . 106.96(12) ?
    N4 C17 H17A . . 110.3 ?
    C16 C17 H17A . . 110.3 ?
    N4 C17 H17B . . 110.3 ?
    C16 C17 H17B . . 110.3 ?
    H17A C17 H17B . . 108.6 ?
    N4 C18 C19 . . 111.33(12) ?
    N4 C18 H18A . . 109.4 ?
    C19 C18 H18A . . 109.4 ?
    N4 C18 H18B . . 109.4 ?
    C19 C18 H18B . . 109.4 ?
    H18A C18 H18B . . 108.0 ?
    O4 C19 O3 . . 123.95(14) ?
    O4 C19 C18 . . 120.04(13) ?
    O3 C19 C18 . . 116.00(13) ?
    O7 Co2 O5 . . 178.36(5) ?
    O7 Co2 N5 . . 93.48(5) ?
    O5 Co2 N5 . . 87.72(5) ?
    O7 Co2 N7 . . 86.39(5) ?
    O5 Co2 N7 . . 94.55(5) ?
    N5 Co2 N7 . . 98.55(5) ?
    O7 Co2 N8 . . 88.69(5) ?
    O5 Co2 N8 . . 90.09(5) ?
    N5 Co2 N8 . . 177.67(5) ?
    N7 Co2 N8 . . 82.39(5) ?
    O7 Co2 N6 . . 91.07(5) ?
    O5 Co2 N6 . . 87.96(5) ?
    N5 Co2 N6 . . 83.23(5) ?
    N7 Co2 N6 . . 176.98(5) ?
    N8 Co2 N6 . . 95.92(5) ?
    C27 O5 Co2 . . 115.33(10) ?
    C38 O7 Co2 . . 114.38(9) ?
    C20 N5 C24 . . 119.71(14) ?
    C20 N5 Co2 . . 125.75(11) ?
    C24 N5 Co2 . . 113.71(11) ?
    C26 N6 C28 . . 111.73(11) ?
    C26 N6 C25 . . 110.69(12) ?
    C28 N6 C25 . . 107.94(11) ?
    C26 N6 Co2 . . 107.70(9) ?
    C28 N6 Co2 . . 114.04(9) ?
    C25 N6 Co2 . . 104.52(9) ?
    C31 N7 C35 . . 119.02(13) ?
    C31 N7 Co2 . . 127.02(10) ?
    C35 N7 Co2 . . 113.15(10) ?
    C30 N8 C36 . . 107.28(11) ?
    C30 N8 C37 . . 112.37(11) ?
    C36 N8 C37 . . 110.53(11) ?
    C30 N8 Co2 . . 115.23(9) ?
    C36 N8 Co2 . . 104.29(9) ?
    C37 N8 Co2 . . 106.83(9) ?
    N5 C20 C21 . . 121.52(15) ?
    N5 C20 H20A . . 119.2 ?
    C21 C20 H20A . . 119.2 ?
    C22 C21 C20 . . 118.90(17) ?
    C22 C21 H21A . . 120.6 ?
    C20 C21 H21A . . 120.6 ?
    C21 C22 C23 . . 119.84(17) ?
    C21 C22 H22A . . 120.1 ?
    C23 C22 H22A . . 120.1 ?
    C22 C23 C24 . . 118.51(16) ?
    C22 C23 H23A . . 120.7 ?
    C24 C23 H23A . . 120.7 ?
    N5 C24 C23 . . 121.49(16) ?
    N5 C24 C25 . . 113.32(13) ?
    C23 C24 C25 . . 125.10(15) ?
    N6 C25 C24 . . 106.63(12) ?
    N6 C25 H25A . . 110.4 ?
    C24 C25 H25A . . 110.4 ?
    N6 C25 H25B . . 110.4 ?
    C24 C25 H25B . . 110.4 ?
    H25A C25 H25B . . 108.6 ?
    N6 C26 C27 . . 111.79(12) ?
    N6 C26 H26A . . 109.3 ?
    C27 C26 H26A . . 109.3 ?
    N6 C26 H26B . . 109.3 ?
    C27 C26 H26B . . 109.3 ?
    H26A C26 H26B . . 107.9 ?
    O6 C27 O5 . . 123.80(14) ?
    O6 C27 C26 . . 120.27(14) ?
    O5 C27 C26 . . 115.93(13) ?
    N6 C28 C29 . . 114.68(12) ?
    N6 C28 H28A . . 108.6 ?
    C29 C28 H28A . . 108.6 ?
    N6 C28 H28B . . 108.6 ?
    C29 C28 H28B . . 108.6 ?
    H28A C28 H28B . . 107.6 ?
    C28 C29 C30 . . 117.49(12) ?
    C28 C29 H29A . . 107.9 ?
    C30 C29 H29A . . 107.9 ?
    C28 C29 H29B . . 107.9 ?
    C30 C29 H29B . . 107.9 ?
    H29A C29 H29B . . 107.2 ?
    N8 C30 C29 . . 115.23(12) ?
    N8 C30 H30A . . 108.5 ?
    C29 C30 H30A . . 108.5 ?
    N8 C30 H30B . . 108.5 ?
    C29 C30 H30B . . 108.5 ?
    H30A C30 H30B . . 107.5 ?
    N7 C31 C32 . . 121.68(14) ?
    N7 C31 H31A . . 119.2 ?
    C32 C31 H31A . . 119.2 ?
    C31 C32 C33 . . 119.29(14) ?
    C31 C32 H32A . . 120.4 ?
    C33 C32 H32A . . 120.4 ?
    C32 C33 C34 . . 119.12(14) ?
    C32 C33 H33A . . 120.4 ?
    C34 C33 H33A . . 120.4 ?
    C35 C34 C33 . . 118.84(14) ?
    C35 C34 H34A . . 120.6 ?
    C33 C34 H34A . . 120.6 ?
    N7 C35 C34 . . 121.93(14) ?
    N7 C35 C36 . . 113.50(13) ?
    C34 C35 C36 . . 124.43(13) ?
    C35 C36 N8 . . 107.17(11) ?
    C35 C36 H36A . . 110.3 ?
    N8 C36 H36A . . 110.3 ?
    C35 C36 H36B . . 110.3 ?
    N8 C36 H36B . . 110.3 ?
    H36A C36 H36B . . 108.5 ?
    N8 C37 C38 . . 112.29(12) ?
    N8 C37 H37A . . 109.1 ?
    C38 C37 H37A . . 109.1 ?
    N8 C37 H37B . . 109.1 ?
    C38 C37 H37B . . 109.1 ?
    H37A C37 H37B . . 107.9 ?
    O8 C38 O7 . . 123.82(14) ?
    O8 C38 C37 . . 119.50(14) ?
    O7 C38 C37 . . 116.67(12) ?
    F4 P1 F5 . . 90.40(7) ?
    F4 P1 F6 . . 89.70(6) ?
    F5 P1 F6 . . 90.47(6) ?
    F4 P1 F1 . . 179.54(6) ?
    F5 P1 F1 . . 89.96(6) ?
    F6 P1 F1 . . 90.57(6) ?
    F4 P1 F3 . . 90.27(6) ?
    F5 P1 F3 . . 178.85(6) ?
    F6 P1 F3 . . 90.46(6) ?
    F1 P1 F3 . . 89.36(6) ?
    F4 P1 F2 . . 90.37(6) ?
    F5 P1 F2 . . 89.69(6) ?
    F6 P1 F2 . . 179.82(6) ?
    F1 P1 F2 . . 89.35(6) ?
    F3 P1 F2 . . 89.38(5) ?
    F12 P2 F8 . . 90.83(8) ?
    F12 P2 F9 . . 178.31(9) ?
    F8 P2 F9 . . 90.86(9) ?
    F12 P2 F11 . . 90.45(9) ?
    F8 P2 F11 . . 89.32(6) ?
    F9 P2 F11 . . 89.53(8) ?
    F12 P2 F10 . . 90.47(9) ?
    F8 P2 F10 . . 91.19(6) ?
    F9 P2 F10 . . 89.54(8) ?
    F11 P2 F10 . . 178.94(8) ?
    F12 P2 F7 . . 89.87(8) ?
    F8 P2 F7 . . 179.26(9) ?
    F9 P2 F7 . . 88.44(9) ?
    F11 P2 F7 . . 90.43(7) ?
    F10 P2 F7 . . 89.04(6) ?
    N1S C1S C2S . . 174(2) ?
loop_
    _geom_torsion_atom_site_label_1
    _geom_torsion_atom_site_label_2
    _geom_torsion_atom_site_label_3
    _geom_torsion_atom_site_label_4
    _geom_torsion_site_symmetry_1
    _geom_torsion_site_symmetry_2
    _geom_torsion_site_symmetry_3
    _geom_torsion_site_symmetry_4
    _geom_torsion
    _geom_torsion_publ_flag
    O3 Co1 O1 C8 . . . . -53.5(19) ?
    N3 Co1 O1 C8 . . . . 171.78(10) ?
    N1 Co1 O1 C8 . . . . 73.42(10) ?
    N2 Co1 O1 C8 . . . . -9.00(10) ?
    N4 Co1 O1 C8 . . . . -104.89(10) ?
    O1 Co1 O3 C19 . . . . -47.7(19) ?
    N3 Co1 O3 C19 . . . . 87.11(11) ?
    N1 Co1 O3 C19 . . . . -174.50(10) ?
    N2 Co1 O3 C19 . . . . -92.15(10) ?
    N4 Co1 O3 C19 . . . . 3.76(10) ?
    O1 Co1 N1 C1 . . . . 59.18(13) ?
    O3 Co1 N1 C1 . . . . -122.05(13) ?
    N3 Co1 N1 C1 . . . . -33.44(13) ?
    N2 Co1 N1 C1 . . . . 148.45(13) ?
    N4 Co1 N1 C1 . . . . 96.2(11) ?
    O1 Co1 N1 C5 . . . . -111.91(10) ?
    O3 Co1 N1 C5 . . . . 66.86(10) ?
    N3 Co1 N1 C5 . . . . 155.48(10) ?
    N2 Co1 N1 C5 . . . . -22.64(10) ?
    N4 Co1 N1 C5 . . . . -74.9(11) ?
    O1 Co1 N2 C9 . . . . -119.10(10) ?
    O3 Co1 N2 C9 . . . . 59.83(10) ?
    N3 Co1 N2 C9 . . . . 38.8(16) ?
    N1 Co1 N2 C9 . . . . 154.26(10) ?
    N4 Co1 N2 C9 . . . . -27.96(10) ?
    O1 Co1 N2 C7 . . . . 6.21(9) ?
    O3 Co1 N2 C7 . . . . -174.87(9) ?
    N3 Co1 N2 C7 . . . . 164.1(15) ?
    N1 Co1 N2 C7 . . . . -80.43(9) ?
    N4 Co1 N2 C7 . . . . 97.34(9) ?
    O1 Co1 N2 C6 . . . . 124.02(9) ?
    O3 Co1 N2 C6 . . . . -57.05(9) ?
    N3 Co1 N2 C6 . . . . -78.1(15) ?
    N1 Co1 N2 C6 . . . . 37.38(9) ?
    N4 Co1 N2 C6 . . . . -144.85(9) ?
    O1 Co1 N3 C16 . . . . 72.52(12) ?
    O3 Co1 N3 C16 . . . . -106.39(12) ?
    N1 Co1 N3 C16 . . . . 159.45(11) ?
    N2 Co1 N3 C16 . . . . -85.4(15) ?
    N4 Co1 N3 C16 . . . . -18.37(11) ?
    O1 Co1 N3 C12 . . . . -116.33(14) ?
    O3 Co1 N3 C12 . . . . 64.76(14) ?
    N1 Co1 N3 C12 . . . . -29.40(15) ?
    N2 Co1 N3 C12 . . . . 85.8(16) ?
    N4 Co1 N3 C12 . . . . 152.78(15) ?
    O1 Co1 N4 C11 . . . . 59.21(10) ?
    O3 Co1 N4 C11 . . . . -119.60(10) ?
    N3 Co1 N4 C11 . . . . 152.18(11) ?
    N1 Co1 N4 C11 . . . . 22.2(12) ?
    N2 Co1 N4 C11 . . . . -29.73(11) ?
    O1 Co1 N4 C17 . . . . -58.12(9) ?
    O3 Co1 N4 C17 . . . . 123.08(9) ?
    N3 Co1 N4 C17 . . . . 34.86(9) ?
    N1 Co1 N4 C17 . . . . -95.1(11) ?
    N2 Co1 N4 C17 . . . . -147.05(9) ?
    O1 Co1 N4 C18 . . . . -176.16(9) ?
    O3 Co1 N4 C18 . . . . 5.04(9) ?
    N3 Co1 N4 C18 . . . . -83.19(10) ?
    N1 Co1 N4 C18 . . . . 146.9(11) ?
    N2 Co1 N4 C18 . . . . 94.90(10) ?
    C5 N1 C1 C2 . . . . -3.7(2) ?
    Co1 N1 C1 C2 . . . . -174.38(12) ?
    N1 C1 C2 C3 . . . . 0.1(2) ?
    C1 C2 C3 C4 . . . . 2.5(2) ?
    C2 C3 C4 C5 . . . . -1.4(2) ?
    C1 N1 C5 C4 . . . . 4.8(2) ?
    Co1 N1 C5 C4 . . . . 176.75(12) ?
    C1 N1 C5 C6 . . . . -171.34(13) ?
    Co1 N1 C5 C6 . . . . 0.57(15) ?
    C3 C4 C5 N1 . . . . -2.3(2) ?
    C3 C4 C5 C6 . . . . 173.47(15) ?
    N1 C5 C6 N2 . . . . 30.38(16) ?
    C4 C5 C6 N2 . . . . -145.69(15) ?
    C9 N2 C6 C5 . . . . -168.43(11) ?
    C7 N2 C6 C5 . . . . 69.04(14) ?
    Co1 N2 C6 C5 . . . . -45.60(12) ?
    C9 N2 C7 C8 . . . . 124.42(13) ?
    C6 N2 C7 C8 . . . . -116.07(13) ?
    Co1 N2 C7 C8 . . . . -3.05(14) ?
    Co1 O1 C8 O2 . . . . -171.62(11) ?
    Co1 O1 C8 C7 . . . . 9.16(16) ?
    N2 C7 C8 O2 . . . . 176.96(12) ?
    N2 C7 C8 O1 . . . . -3.79(18) ?
    C7 N2 C9 C10 . . . . -61.72(16) ?
    C6 N2 C9 C10 . . . . 176.19(12) ?
    Co1 N2 C9 C10 . . . . 60.83(15) ?
    N2 C9 C10 C11 . . . . -30.47(19) ?
    C17 N4 C11 C10 . . . . 179.54(13) ?
    C18 N4 C11 C10 . . . . -58.13(17) ?
    Co1 N4 C11 C10 . . . . 64.34(15) ?
    C9 C10 C11 N4 . . . . -35.5(2) ?
    C16 N3 C12 C13 . . . . -3.6(3) ?
    Co1 N3 C12 C13 . . . . -174.26(14) ?
    N3 C12 C13 C14 . . . . 2.0(3) ?
    C12 C13 C14 C15 . . . . 1.5(3) ?
    C13 C14 C15 C16 . . . . -3.4(3) ?
    C12 N3 C16 C15 . . . . 1.6(2) ?
    Co1 N3 C16 C15 . . . . 173.45(13) ?
    C12 N3 C16 C17 . . . . -175.99(14) ?
    Co1 N3 C16 C17 . . . . -4.20(17) ?
    C14 C15 C16 N3 . . . . 1.8(3) ?
    C14 C15 C16 C17 . . . . 179.20(17) ?
    C11 N4 C17 C16 . . . . -165.84(13) ?
    C18 N4 C17 C16 . . . . 71.27(15) ?
    Co1 N4 C17 C16 . . . . -44.64(13) ?
    N3 C16 C17 N4 . . . . 33.05(18) ?
    C15 C16 C17 N4 . . . . -144.50(16) ?
    C11 N4 C18 C19 . . . . 114.02(14) ?
    C17 N4 C18 C19 . . . . -125.39(13) ?
    Co1 N4 C18 C19 . . . . -11.69(14) ?
    Co1 O3 C19 O4 . . . . 169.65(12) ?
    Co1 O3 C19 C18 . . . . -11.81(16) ?
    N4 C18 C19 O4 . . . . -165.58(13) ?
    N4 C18 C19 O3 . . . . 15.81(18) ?
    O7 Co2 O5 C27 . . . . -51.5(17) ?
    N5 Co2 O5 C27 . . . . 85.46(11) ?
    N7 Co2 O5 C27 . . . . -176.14(10) ?
    N8 Co2 O5 C27 . . . . -93.77(10) ?
    N6 Co2 O5 C27 . . . . 2.16(10) ?
    O5 Co2 O7 C38 . . . . -52.4(17) ?
    N5 Co2 O7 C38 . . . . 170.64(10) ?
    N7 Co2 O7 C38 . . . . 72.28(10) ?
    N8 Co2 O7 C38 . . . . -10.18(10) ?
    N6 Co2 O7 C38 . . . . -106.08(10) ?
    O7 Co2 N5 C20 . . . . -117.75(13) ?
    O5 Co2 N5 C20 . . . . 63.37(13) ?
    N7 Co2 N5 C20 . . . . -30.88(14) ?
    N8 Co2 N5 C20 . . . . 82.9(14) ?
    N6 Co2 N5 C20 . . . . 151.59(14) ?
    O7 Co2 N5 C24 . . . . 72.84(12) ?
    O5 Co2 N5 C24 . . . . -106.03(12) ?
    N7 Co2 N5 C24 . . . . 159.71(11) ?
    N8 Co2 N5 C24 . . . . -86.5(14) ?
    N6 Co2 N5 C24 . . . . -17.82(11) ?
    O7 Co2 N6 C26 . . . . -176.35(9) ?
    O5 Co2 N6 C26 . . . . 4.98(9) ?
    N5 Co2 N6 C26 . . . . -82.97(10) ?
    N7 Co2 N6 C26 . . . . 150.9(9) ?
    N8 Co2 N6 C26 . . . . 94.86(9) ?
    O7 Co2 N6 C28 . . . . 59.05(10) ?
    O5 Co2 N6 C28 . . . . -119.62(10) ?
    N5 Co2 N6 C28 . . . . 152.43(10) ?
    N7 Co2 N6 C28 . . . . 26.3(10) ?
    N8 Co2 N6 C28 . . . . -29.74(10) ?
    O7 Co2 N6 C25 . . . . -58.59(9) ?
    O5 Co2 N6 C25 . . . . 122.74(9) ?
    N5 Co2 N6 C25 . . . . 34.79(9) ?
    N7 Co2 N6 C25 . . . . -91.3(10) ?
    N8 Co2 N6 C25 . . . . -147.38(9) ?
    O7 Co2 N7 C31 . . . . 59.07(12) ?
    O5 Co2 N7 C31 . . . . -122.29(12) ?
    N5 Co2 N7 C31 . . . . -33.91(13) ?
    N8 Co2 N7 C31 . . . . 148.23(13) ?
    N6 Co2 N7 C31 . . . . 91.9(10) ?
    O7 Co2 N7 C35 . . . . -110.35(10) ?
    O5 Co2 N7 C35 . . . . 68.29(10) ?
    N5 Co2 N7 C35 . . . . 156.66(10) ?
    N8 Co2 N7 C35 . . . . -21.19(10) ?
    N6 Co2 N7 C35 . . . . -77.6(10) ?
    O7 Co2 N8 C30 . . . . -119.56(10) ?
    O5 Co2 N8 C30 . . . . 59.34(10) ?
    N5 Co2 N8 C30 . . . . 39.8(14) ?
    N7 Co2 N8 C30 . . . . 153.91(10) ?
    N6 Co2 N8 C30 . . . . -28.62(10) ?
    O7 Co2 N8 C36 . . . . 123.12(9) ?
    O5 Co2 N8 C36 . . . . -57.98(9) ?
    N5 Co2 N8 C36 . . . . -77.5(14) ?
    N7 Co2 N8 C36 . . . . 36.59(9) ?
    N6 Co2 N8 C36 . . . . -145.94(9) ?
    O7 Co2 N8 C37 . . . . 6.05(9) ?
    O5 Co2 N8 C37 . . . . -175.06(9) ?
    N5 Co2 N8 C37 . . . . 165.4(13) ?
    N7 Co2 N8 C37 . . . . -80.48(9) ?
    N6 Co2 N8 C37 . . . . 96.98(9) ?
    C24 N5 C20 C21 . . . . -2.2(2) ?
    Co2 N5 C20 C21 . . . . -171.04(14) ?
    N5 C20 C21 C22 . . . . 1.6(3) ?
    C20 C21 C22 C23 . . . . -0.4(3) ?
    C21 C22 C23 C24 . . . . -0.2(3) ?
    C20 N5 C24 C23 . . . . 1.6(2) ?
    Co2 N5 C24 C23 . . . . 171.75(14) ?
    C20 N5 C24 C25 . . . . -175.09(14) ?
    Co2 N5 C24 C25 . . . . -4.98(17) ?
    C22 C23 C24 N5 . . . . -0.5(3) ?
    C22 C23 C24 C25 . . . . 175.88(18) ?
    C26 N6 C25 C24 . . . . 70.86(15) ?
    C28 N6 C25 C24 . . . . -166.58(12) ?
    Co2 N6 C25 C24 . . . . -44.83(13) ?
    N5 C24 C25 N6 . . . . 33.63(18) ?
    C23 C24 C25 N6 . . . . -142.96(17) ?
    C28 N6 C26 C27 . . . . 115.70(13) ?
    C25 N6 C26 C27 . . . . -123.98(13) ?
    Co2 N6 C26 C27 . . . . -10.28(14) ?
    Co2 O5 C27 O6 . . . . 172.00(13) ?
    Co2 O5 C27 C26 . . . . -8.93(16) ?
    N6 C26 C27 O6 . . . . -167.91(14) ?
    N6 C26 C27 O5 . . . . 12.98(18) ?
    C26 N6 C28 C29 . . . . -58.19(16) ?
    C25 N6 C28 C29 . . . . 179.89(12) ?
    Co2 N6 C28 C29 . . . . 64.23(14) ?
    N6 C28 C29 C30 . . . . -35.32(18) ?
    C36 N8 C30 C29 . . . . 177.06(12) ?
    C37 N8 C30 C29 . . . . -61.25(16) ?
    Co2 N8 C30 C29 . . . . 61.44(14) ?
    C28 C29 C30 N8 . . . . -30.78(19) ?
    C35 N7 C31 C32 . . . . -3.3(2) ?
    Co2 N7 C31 C32 . . . . -172.13(11) ?
    N7 C31 C32 C33 . . . . 0.3(2) ?
    C31 C32 C33 C34 . . . . 1.6(2) ?
    C32 C33 C34 C35 . . . . -0.6(2) ?
    C31 N7 C35 C34 . . . . 4.4(2) ?
    Co2 N7 C35 C34 . . . . 174.75(12) ?
    C31 N7 C35 C36 . . . . -171.45(13) ?
    Co2 N7 C35 C36 . . . . -1.10(15) ?
    C33 C34 C35 N7 . . . . -2.5(2) ?
    C33 C34 C35 C36 . . . . 172.89(14) ?
    N7 C35 C36 N8 . . . . 31.48(16) ?
    C34 C35 C36 N8 . . . . -144.25(15) ?
    C30 N8 C36 C35 . . . . -168.29(11) ?
    C37 N8 C36 C35 . . . . 68.88(14) ?
    Co2 N8 C36 C35 . . . . -45.61(12) ?
    C30 N8 C37 C38 . . . . 125.51(13) ?
    C36 N8 C37 C38 . . . . -114.67(13) ?
    Co2 N8 C37 C38 . . . . -1.80(14) ?
    Co2 O7 C38 O8 . . . . -169.73(12) ?
    Co2 O7 C38 C37 . . . . 11.39(16) ?
    N8 C37 C38 O8 . . . . 174.96(13) ?
    N8 C37 C38 O7 . . . . -6.12(18) ?
_iucr_refine_instructions_details
;
TITL ccmisu168_0m in P2(1)/n
CELL 0.71073  21.8891  10.2350  21.9242  90.000 112.802  90.000
ZERR    8.00   0.0007   0.0003   0.0007   0.000   0.002   0.000
LATT  1
SYMM 0.5-X, 0.5+Y, 0.5-Z
SFAC C H N O F P CO
UNIT 152.91 177.36 32.45 32 48 8 8
TEMP -173.140
SIZE 0.156 0.230 0.457
ACTA  50
L.S. 20
FMAP 2
PLAN -10 0 0.00
HTAB 2
BOND $H
CONF
OMIT -1 0 1
SHEL 100 0.77
TWIN 0 0 -1 0 -1 0 -1 0 0
MPLA N1 N2 N3 N4 CO1
MPLA N5 N6 N7 N8 CO2
WGHT    0.045400
BASF   0.09049
FVAR       0.06334   0.12791
MOLE 1
CO1   7    0.680379    0.290022    0.624729    11.00000    0.00947    0.00884 =
         0.01061    0.00024    0.00414    0.00142
O1    4    0.636809    0.322687    0.533480    11.00000    0.01433    0.01304 =
         0.01184    0.00052    0.00474    0.00283
O2    4    0.536010    0.358709    0.456640    11.00000    0.01837    0.01417 =
         0.01103   -0.00074    0.00153   -0.00025
O3    4    0.723254    0.261542    0.716796    11.00000    0.01245    0.01116 =
         0.01317    0.00052    0.00337    0.00051
O4    4    0.780660    0.366042    0.810815    11.00000    0.02362    0.01653 =
         0.01376    0.00045   -0.00008   -0.00062
N1    3    0.634161    0.122887    0.607536    11.00000    0.01353    0.01014 =
         0.01054    0.00047    0.00276    0.00256
N2    3    0.600341    0.347841    0.636861    11.00000    0.01044    0.00972 =
         0.01045   -0.00151    0.00303    0.00106
N3    3    0.761327    0.234234    0.616074    11.00000    0.01390    0.01682 =
         0.01652    0.00271    0.00764    0.00330
N4    3    0.723063    0.462404    0.638821    11.00000    0.01220    0.01203 =
         0.01584    0.00272    0.00498    0.00087
C1    1    0.637535    0.027764    0.566657    11.00000    0.02135    0.01484 =
         0.01375   -0.00104    0.00401    0.00554
AFIX  43
H1A   2    0.667997    0.036333    0.545648    11.00000   -1.20000
AFIX   0
C2    1    0.597910   -0.082061    0.554387    11.00000    0.02425    0.01337 =
         0.01902   -0.00659   -0.00298    0.00435
AFIX  43
H2A   2    0.601172   -0.148174    0.525383    11.00000   -1.20000
AFIX   0
C3    1    0.553463   -0.094693    0.584777    11.00000    0.01585    0.01061 =
         0.03456   -0.00182   -0.00240   -0.00086
AFIX  43
H3A   2    0.527055   -0.171123    0.578263    11.00000   -1.20000
AFIX   0
C4    1    0.547846    0.005459    0.624889    11.00000    0.01382    0.01415 =
         0.02910    0.00242    0.00517   -0.00027
AFIX  43
H4A   2    0.516900   -0.000358    0.645457    11.00000   -1.20000
AFIX   0
C5    1    0.588103    0.113846    0.634371    11.00000    0.01109    0.01192 =
         0.01337    0.00117    0.00230    0.00179
C6    1    0.582791    0.234404    0.670413    11.00000    0.01263    0.01264 =
         0.01428    0.00065    0.00653   -0.00013
AFIX  23
H6A   2    0.613651    0.229560    0.717385    11.00000   -1.20000
H6B   2    0.537122    0.244273    0.668589    11.00000   -1.20000
AFIX   0
C7    1    0.548261    0.370223    0.569121    11.00000    0.01104    0.01461 =
         0.01113   -0.00019    0.00114    0.00279
AFIX  23
H7A   2    0.531426    0.460735    0.566283    11.00000   -1.20000
H7B   2    0.510713    0.310033    0.562024    11.00000   -1.20000
AFIX   0
C8    1    0.574197    0.348998    0.514704    11.00000    0.01563    0.00576 =
         0.01294   -0.00102    0.00412   -0.00064
C9    1    0.608853    0.463904    0.680860    11.00000    0.01493    0.01133 =
         0.01407   -0.00407    0.00431    0.00213
AFIX  23
H9A   2    0.641626    0.441624    0.725494    11.00000   -1.20000
H9B   2    0.566118    0.481370    0.684954    11.00000   -1.20000
AFIX   0
C10   1    0.631308    0.588501    0.658020    11.00000    0.01854    0.01006 =
         0.02502   -0.00311    0.00676    0.00187
AFIX  23
H10A  2    0.655688    0.642056    0.697627    11.00000   -1.20000
H10B  2    0.591289    0.638310    0.630631    11.00000   -1.20000
AFIX   0
C11   1    0.675094    0.573737    0.618484    11.00000    0.01764    0.00974 =
         0.01852    0.00247    0.00441    0.00194
AFIX  23
H11A  2    0.646085    0.562666    0.571211    11.00000   -1.20000
H11B  2    0.700346    0.655758    0.622538    11.00000   -1.20000
AFIX   0
C12   1    0.788603    0.113622    0.629257    11.00000    0.01990    0.01983 =
         0.02241    0.00484    0.01018    0.00783
AFIX  43
H12A  2    0.765435    0.045240    0.640387    11.00000   -1.20000
AFIX   0
C13   1    0.849841    0.088170    0.626788    11.00000    0.02454    0.02875 =
         0.03482    0.00710    0.01647    0.01351
AFIX  43
H13A  2    0.867843    0.002431    0.634745    11.00000   -1.20000
AFIX   0
C14   1    0.884402    0.188636    0.612654    11.00000    0.01829    0.04317 =
         0.03641    0.00667    0.01684    0.00938
AFIX  43
H14A  2    0.925913    0.172161    0.609775    11.00000   -1.20000
AFIX   0
C15   1    0.857998    0.313912    0.602685    11.00000    0.01925    0.03317 =
         0.02599    0.00625    0.01429    0.00156
AFIX  43
H15A  2    0.882115    0.385068    0.595241    11.00000   -1.20000
AFIX   0
C16   1    0.795579    0.333160    0.603811    11.00000    0.01591    0.02159 =
         0.01712    0.00360    0.00784    0.00042
C17   1    0.761003    0.462445    0.594737    11.00000    0.01791    0.01776 =
         0.02039    0.00383    0.01056   -0.00218
AFIX  23
H17A  2    0.793701    0.534554    0.607035    11.00000   -1.20000
H17B  2    0.730487    0.474124    0.547994    11.00000   -1.20000
AFIX   0
C18   1    0.768963    0.471687    0.710100    11.00000    0.01280    0.01455 =
         0.01529   -0.00023    0.00141   -0.00149
AFIX  23
H18A  2    0.761986    0.556221    0.728387    11.00000   -1.20000
H18B  2    0.815399    0.468936    0.713549    11.00000   -1.20000
AFIX   0
C19   1    0.757383    0.360344    0.750516    11.00000    0.00979    0.01200 =
         0.01686    0.00013    0.00254    0.00210
MOLE 2
CO2   7    0.127881    0.206242    0.666003    11.00000    0.00870    0.00702 =
         0.01076    0.00104    0.00437    0.00047
O5    4    0.218061    0.231816    0.720398    11.00000    0.01125    0.00971 =
         0.01287   -0.00028    0.00190    0.00059
O6    4    0.306546    0.127845    0.791084    11.00000    0.01722    0.01594 =
         0.02401   -0.00013   -0.00503    0.00143
O7    4    0.038572    0.176213    0.610867    11.00000    0.00971    0.01224 =
         0.01746    0.00165    0.00523   -0.00041
O8    4   -0.026553    0.148610    0.504796    11.00000    0.01145    0.01283 =
         0.02251    0.00037   -0.00114    0.00088
N5    3    0.106760    0.262115    0.740136    11.00000    0.01718    0.01087 =
         0.01594    0.00163    0.00866    0.00201
N6    3    0.134311    0.033163    0.706864    11.00000    0.01378    0.00869 =
         0.01411    0.00129    0.00634    0.00036
N7    3    0.118161    0.374711    0.620933    11.00000    0.00817    0.00964 =
         0.01237    0.00137    0.00300   -0.00035
N8    3    0.152954    0.148187    0.593474    11.00000    0.00879    0.00903 =
         0.01165    0.00014    0.00381    0.00058
C20   1    0.118814    0.381262    0.768380    11.00000    0.02469    0.01250 =
         0.02020    0.00178    0.01240    0.00285
AFIX  43
H20A  2    0.133479    0.449337    0.747873    11.00000   -1.20000
AFIX   0
C21   1    0.110317    0.406875    0.826698    11.00000    0.04462    0.01637 =
         0.02690   -0.00131    0.02299    0.00301
AFIX  43
H21A  2    0.117959    0.491988    0.845445    11.00000   -1.20000
AFIX   0
C22   1    0.090572    0.306661    0.857063    11.00000    0.05060    0.02335 =
         0.02897   -0.00129    0.02784    0.00325
AFIX  43
H22A  2    0.084745    0.322259    0.897185    11.00000   -1.20000
AFIX   0
C23   1    0.079243    0.182975    0.828817    11.00000    0.04200    0.01757 =
         0.03129    0.00471    0.02771    0.00242
AFIX  43
H23A  2    0.065755    0.113030    0.849236    11.00000   -1.20000
AFIX   0
C24   1    0.088086    0.163792    0.769958    11.00000    0.02159    0.01402 =
         0.02339    0.00343    0.01456    0.00261
C25   1    0.082141    0.034426    0.735384    11.00000    0.02227    0.01146 =
         0.02212    0.00326    0.01451    0.00033
AFIX  23
H25A  2    0.089280   -0.038384    0.767138    11.00000   -1.20000
H25B  2    0.037547    0.024998    0.699823    11.00000   -1.20000
AFIX   0
C26   1    0.201958    0.021614    0.760592    11.00000    0.01906    0.01049 =
         0.01362    0.00206    0.00328    0.00211
AFIX  23
H26A  2    0.221968   -0.062620    0.755943    11.00000   -1.20000
H26B  2    0.198075    0.021842    0.804104    11.00000   -1.20000
AFIX   0
C27   1    0.247173    0.133184    0.758253    11.00000    0.01774    0.00971 =
         0.01260   -0.00249    0.00258    0.00124
C28   1    0.119601   -0.078119    0.658905    11.00000    0.01582    0.00797 =
         0.01664   -0.00105    0.00508   -0.00108
AFIX  23
H28A  2    0.074589   -0.065878    0.624457    11.00000   -1.20000
H28B  2    0.119321   -0.160189    0.682693    11.00000   -1.20000
AFIX   0
C29   1    0.168487   -0.093207    0.624982    11.00000    0.01822    0.00916 =
         0.01742   -0.00059    0.00677    0.00177
AFIX  23
H29A  2    0.145960   -0.142187    0.583306    11.00000   -1.20000
H29B  2    0.205869   -0.147801    0.653789    11.00000   -1.20000
AFIX   0
C30   1    0.197336    0.031751    0.608426    11.00000    0.01141    0.01024 =
         0.01629   -0.00081    0.00507    0.00319
AFIX  23
H30A  2    0.238960    0.053174    0.646244    11.00000   -1.20000
H30B  2    0.208833    0.014213    0.569747    11.00000   -1.20000
AFIX   0
C31   1    0.074957    0.470380    0.618004    11.00000    0.01045    0.01167 =
         0.01470   -0.00056    0.00388    0.00040
AFIX  43
H31A  2    0.049074    0.463259    0.644031    11.00000   -1.20000
AFIX   0
C32   1    0.067277    0.578722    0.578105    11.00000    0.01312    0.01118 =
         0.01636   -0.00011    0.00317    0.00234
AFIX  43
H32A  2    0.036630    0.645385    0.576899    11.00000   -1.20000
AFIX   0
C33   1    0.104613    0.589058    0.540013    11.00000    0.02133    0.01163 =
         0.01618    0.00336    0.00694    0.00053
AFIX  43
H33A  2    0.100816    0.663904    0.513157    11.00000   -1.20000
AFIX   0
C34   1    0.147850    0.488462    0.541476    11.00000    0.02054    0.01485 =
         0.02048    0.00340    0.01223    0.00135
AFIX  43
H34A  2    0.173747    0.493110    0.515375    11.00000   -1.20000
AFIX   0
C35   1    0.152479    0.381916    0.581445    11.00000    0.00998    0.01144 =
         0.01342   -0.00121    0.00448   -0.00061
C36   1    0.190881    0.261073    0.582196    11.00000    0.01129    0.01084 =
         0.01662    0.00190    0.00740   -0.00017
AFIX  23
H36A  2    0.235535    0.265833    0.618049    11.00000   -1.20000
H36B  2    0.195953    0.250815    0.539500    11.00000   -1.20000
AFIX   0
C37   1    0.089658    0.127393    0.534208    11.00000    0.01141    0.01306 =
         0.01157   -0.00026    0.00202   -0.00047
AFIX  23
H37A  2    0.088298    0.036372    0.518453    11.00000   -1.20000
H37B  2    0.088934    0.186429    0.498164    11.00000   -1.20000
AFIX   0
C38   1    0.028478    0.152905    0.549557    11.00000    0.01231    0.00546 =
         0.01921    0.00199    0.00446   -0.00012
MOLE 3
P1    6    0.870514    0.208532    0.091700    11.00000    0.01266    0.01570 =
         0.01635   -0.00115    0.00746   -0.00268
F1    5    0.887175    0.153638    0.031443    11.00000    0.02832    0.03109 =
         0.02051   -0.00741    0.01382   -0.00502
F2    5    0.920372    0.328894    0.099035    11.00000    0.01825    0.01681 =
         0.03177   -0.00174    0.01246   -0.00493
F3    5    0.931248    0.125219    0.142098    11.00000    0.02337    0.02646 =
         0.02433    0.01012    0.01002    0.00317
F4    5    0.854518    0.263327    0.152152    11.00000    0.02863    0.03887 =
         0.02901   -0.01047    0.02055   -0.00457
F5    5    0.811020    0.292789    0.040925    11.00000    0.01564    0.04169 =
         0.03681    0.01383    0.00818    0.00725
F6    5    0.821142    0.088570    0.084468    11.00000    0.02815    0.02799 =
         0.04004   -0.00519    0.01707   -0.01570
MOLE 4
P2    6    0.563871    0.208173    0.841959    11.00000    0.01865    0.02203 =
         0.01657    0.00088    0.01012    0.00141
F7    5    0.563440    0.091139    0.890647    11.00000    0.04963    0.04516 =
         0.04512    0.02620    0.03318    0.02074
F8    5    0.565041    0.325052    0.794480    11.00000    0.07301    0.01956 =
         0.04171    0.00370    0.04285    0.00279
F9    5    0.635817    0.247183    0.893672    11.00000    0.02228    0.05431 =
         0.07034   -0.01324   -0.00277    0.00025
F10   5    0.597079    0.111299    0.806321    11.00000    0.07702    0.02515 =
         0.04333    0.00682    0.04468    0.01621
F11   5    0.531917    0.304323    0.878730    11.00000    0.05293    0.05187 =
         0.02604    0.00774    0.02463    0.02938
F12   5    0.492800    0.166330    0.792325    11.00000    0.03585    0.04155 =
         0.05990    0.00319   -0.01233   -0.00920
MOLE 5
C1S   1    0.724478    0.199620    0.457768    21.00000    0.04131
C2S   1    0.720762    0.318881    0.435744    21.00000    0.06039
N1S   3    0.732545    0.094197    0.483707    21.00000    0.06866
HKLF 4 1 1 0 0 0 1 0 0 0 1
REM  ccmisu168_0m in P2(1)/n
REM R1 =  0.0245 for   9851 Fo > 4sig(Fo)  and  0.0267 for all  10379 data
REM    645 parameters refined using      0 restraints
END
;
