# Supplementary material for: {2,2′-[N,N′-Bis(pyridin-2-ylmeth­yl)propane-1,3-diyldi(nitrilo)]di­acetato}­cobalt(III) hexa­fluoridophosphate aceto­nitrile 0.064-solvate
Source: Acta Crystallogr Sect E Struct Rep Online. 2013 Apr 30;69(Pt 5):m296–7. doi: 10.1107/S1600536813011136 (PMC3647825; doi:10.1107/S1600536813011136)
Supplement: Supplementary file 2 [file e-69-0m296-Isup2.hkl]

# 
# h,k,l, Fc-squared, Fo-squared, sigma(Fo-squared) and status flag 
# 
data_I
_shelx_title ' ccmisu168_0m in P2(1)/n' 
_shelx_refln_list_code          4 
_shelx_F_calc_maximum      501.39 
_exptl_crystal_F_000      2345.97 
_reflns_d_resolution_high  0.7700 
 
loop_ 
 _symmetry_equiv_pos_as_xyz 
 'x, y, z' 
 '-x+1/2, y+1/2, -z+1/2' 
 '-x, -y, -z' 
 'x-1/2, -y-1/2, z-1/2' 
 
_cell_length_a    21.8891 
_cell_length_b    10.2350 
_cell_length_c    21.9242 
_cell_angle_alpha  90.000 
_cell_angle_beta  112.802 
_cell_angle_gamma  90.000 
 
_shelx_F_squared_multiplier     1.000 
 
loop_ 
 _refln_index_h 
 _refln_index_k 
 _refln_index_l 
 _refln_F_squared_calc 
 _refln_F_squared_meas 
 _refln_F_squared_sigma 
 _refln_observed_status 
   2   0   0     1914.19     1775.08     15.17 o 
   4   0   0   209820.92   203435.12   1180.36 o 
   6   0   0    23964.21    24465.43    146.38 o 
   8   0   0     3317.24     3393.66     67.81 o 
  10   0   0      170.17      214.04      8.83 o 
  12   0   0    12904.55    13308.84    102.89 o 
  14   0   0     1102.26     1131.83     22.52 o 
  16   0   0    14376.74    14307.99    131.72 o 
  18   0   0     4788.99     4324.89     59.63 o 
  20   0   0     9931.33     9444.86    140.66 o 
  22   0   0     4039.13     4075.93     77.54 o 
  26   0   0      235.95      269.18     50.21 o 
   1   1   0     5822.87     6051.28     30.04 o 
   2   1   0   106200.69   105081.49    492.82 o 
   3   1   0     8928.31     8913.77     44.44 o 
   4   1   0    31331.61    31931.39    149.50 o 
   5   1   0     5206.67     5512.74     29.62 o 
   6   1   0     2899.53     2995.56     31.23 o 
   7   1   0     2350.13     2486.62     17.01 o 
   8   1   0       28.57       36.92      4.64 o 
   9   1   0      485.85      557.81      9.17 o 
  10   1   0      888.51     1028.93     16.67 o 
  11   1   0      134.62      165.92      6.81 o 
  12   1   0      159.99      178.38      7.10 o 
  13   1   0     3856.57     3781.81     28.52 o 
  14   1   0     1407.79     1411.89     17.10 o 
  15   1   0      148.52      177.24      8.77 o 
  16   1   0      655.73      687.68     17.32 o 
  17   1   0      309.34      283.89     13.71 o 
  18   1   0     1348.30     1381.71     26.38 o 
  19   1   0     1552.58     1626.51     37.57 o 
  20   1   0     1531.64     1543.75     31.20 o 
  21   1   0     1142.09     1195.32     31.68 o 
  22   1   0     2829.21     2753.13     47.10 o 
  23   1   0     1665.95     1626.44     38.76 o 
  24   1   0     2234.40     2292.15     66.37 o 
  25   1   0       23.18       27.12     22.32 o 
  26   1   0      640.36      708.36     37.05 o 
   0   2   0   120441.28   125998.34   1101.01 o 
   1   2   0     9963.06    11222.64     57.90 o 
   2   2   0      579.38      522.99      7.28 o 
   3   2   0     4823.93     5104.40     28.33 o 
   4   2   0    12219.16    11539.67     56.52 o 
   5   2   0    31467.37    33048.48    156.87 o 
   6   2   0     3308.29     3404.72     22.65 o 
   7   2   0     7363.75     7415.11     43.45 o 
   8   2   0     1516.65     1626.73     15.39 o 
   9   2   0       96.09      122.15      6.26 o 
  10   2   0       80.24      116.86      6.42 o 
  11   2   0      208.89      184.42      7.31 o 
  12   2   0     3405.41     3437.30     25.30 o 
  13   2   0      675.61      620.36     13.27 o 
  14   2   0      208.89      211.51      9.40 o 
  15   2   0      101.75      127.76      9.30 o 
  16   2   0     7957.43     7660.08     54.43 o 
  17   2   0     1237.23     1236.55     40.09 o 
  18   2   0     2235.64     2180.90     30.87 o 
  19   2   0     4253.84     4194.47     44.59 o 
  20   2   0     6492.52     6545.86     85.60 o 
  21   2   0     1414.51     1539.09     44.84 o 
  22   2   0     2275.49     2342.17     49.99 o 
  23   2   0      765.31      758.15     41.43 o 
  24   2   0      317.53      219.73     24.75 o 
  25   2   0       95.19      112.22     24.39 o 
   1   3   0    35307.86    36934.91    181.21 o 
   2   3   0    21001.17    21409.28    104.17 o 
   3   3   0      118.93      127.90      5.88 o 
   4   3   0    12446.65    13226.00     70.62 o 
   5   3   0     2331.96     2400.94     19.19 o 
   6   3   0    11687.74    12202.35     62.14 o 
   7   3   0     7231.00     6849.35     38.92 o 
   8   3   0      157.88      203.98      7.71 o 
   9   3   0     3878.25     4094.55     28.92 o 
  10   3   0     1200.82     1137.85     14.48 o 
  11   3   0     9769.21    10511.81     58.55 o 
  12   3   0      775.36      783.30     13.20 o 
  13   3   0     4471.34     4188.91     31.64 o 
  14   3   0      728.49      687.35     14.52 o 
  15   3   0     1513.44     1411.05     25.89 o 
  16   3   0     2445.39     2372.59     30.04 o 
  17   3   0      881.12      887.00     23.11 o 
  18   3   0     6135.98     6046.51     61.52 o 
  19   3   0     6274.97     6294.69     77.11 o 
  20   3   0      160.12      142.58     17.02 o 
  21   3   0      140.21      139.73     17.59 o 
  22   3   0     1104.53     1191.95     46.77 o 
  23   3   0     2907.87     2720.49     69.10 o 
  24   3   0     1612.35     1747.68     49.50 o 
  25   3   0       78.85       75.52     24.36 o 
   0   4   0     6137.48     7235.12     57.86 o 
   1   4   0    38854.27    39816.43    189.51 o 
   2   4   0    27850.43    28838.95    134.99 o 
   3   4   0     6054.41     6507.66     37.93 o 
   4   4   0      458.47      564.98     10.28 o 
   5   4   0     9855.03    10367.71     59.27 o 
   6   4   0     6174.50     6131.84     39.55 o 
   7   4   0    20951.63    22341.82    113.59 o 
   8   4   0      681.52      719.26     11.93 o 
   9   4   0      463.08      542.45     10.08 o 
  10   4   0      716.62      738.00     11.92 o 
  11   4   0     2103.39     2017.87     41.81 o 
  12   4   0     1808.24     1854.88     19.53 o 
  13   4   0     1271.24     1194.67     21.26 o 
  14   4   0     1412.63     1470.42     22.08 o 
  15   4   0      395.27      389.87     15.47 o 
  16   4   0     3380.31     3267.91     36.97 o 
  17   4   0     3255.35     3150.26     37.67 o 
  18   4   0      499.75      489.57     22.89 o 
  19   4   0       99.30       99.77     16.69 o 
  20   4   0     2075.20     2094.03     38.68 o 
  21   4   0     7329.16     7217.42     74.84 o 
  22   4   0     2931.40     3090.89     48.97 o 
  23   4   0        6.10        0.49     18.93 o 
  24   4   0      388.62      389.04     28.21 o 
   1   5   0    16073.32    15925.57     85.81 o 
   2   5   0     1822.73     1619.78     15.89 o 
   3   5   0    14411.85    13954.11     73.81 o 
   4   5   0     9981.25    11069.41     63.08 o 
   5   5   0     4555.93     4788.68     34.14 o 
   6   5   0     5779.98     6289.74     41.84 o 
   7   5   0     2289.79     2001.32     20.52 o 
   8   5   0     7737.10     8040.85     49.86 o 
   9   5   0    10221.00    10604.06     62.61 o 
  10   5   0      468.96      573.91     13.78 o 
  11   5   0     1967.92     2202.19     25.51 o 
  12   5   0      532.59      542.68     23.54 o 
  13   5   0    10393.49    10623.35     75.50 o 
  14   5   0     1254.20     1204.76     23.05 o 
  15   5   0      449.98      444.26     20.10 o 
  16   5   0     1621.82     1598.91     29.17 o 
  17   5   0     2002.98     1941.80     33.01 o 
  18   5   0     1120.26     1088.92     29.65 o 
  19   5   0     5035.45     5105.70     59.58 o 
  20   5   0      583.39      583.90     25.30 o 
  21   5   0      247.83      257.66     20.27 o 
  22   5   0      191.70      185.40     22.48 o 
  23   5   0     3503.93     3431.57     56.81 o 
  24   5   0      150.77      183.12     24.84 o 
   0   6   0     2468.75     2199.29     30.30 o 
   1   6   0    23163.28    23940.50    125.41 o 
   2   6   0    10511.95    11163.24     64.85 o 
   3   6   0      737.02      740.19     13.01 o 
   4   6   0     2561.28     2576.10     22.09 o 
   5   6   0    12830.58    12592.41     73.60 o 
   6   6   0      175.02      166.55      8.95 o 
   7   6   0     1757.76     1717.94     21.68 o 
   8   6   0       29.31        0.38      7.59 o 
   9   6   0       10.66       14.19      8.15 o 
  10   6   0      124.08      140.42     10.56 o 
  11   6   0     7200.75     7325.42     60.96 o 
  12   6   0      411.84      389.27     16.66 o 
  13   6   0      459.42      440.06     18.72 o 
  14   6   0      200.02      223.27     14.80 o 
  15   6   0      917.67      917.21     24.88 o 
  16   6   0      295.24      318.43     18.31 o 
  17   6   0     1625.80     1645.69     31.86 o 
  18   6   0     2495.91     2536.77     54.66 o 
  19   6   0     1553.78     1614.76     37.68 o 
  20   6   0      275.63      234.06     20.20 o 
  21   6   0     4787.20     5039.16     63.46 o 
  22   6   0      135.56      139.50     21.05 o 
  23   6   0      293.87      300.77     24.61 o 
   1   7   0       62.13       77.91      7.54 o 
   2   7   0     4810.31     4720.60     36.56 o 
   3   7   0    31013.46    30649.64    172.84 o 
   4   7   0      184.13      184.12     11.22 o 
   5   7   0     5594.89     5553.19     49.92 o 
   6   7   0     1394.44     1473.34     23.37 o 
   7   7   0    13121.08    13003.81     90.93 o 
   8   7   0     1873.86     1927.61     27.34 o 
   9   7   0     3870.66     4105.78     41.71 o 
  10   7   0      603.98      605.62     18.14 o 
  11   7   0     1220.96     1262.07     23.50 o 
  12   7   0      997.77     1031.41     23.80 o 
  13   7   0     1812.41     1803.76     35.88 o 
  14   7   0      978.78      936.70     23.72 o 
  15   7   0      915.63      823.21     26.74 o 
  16   7   0      467.64      455.80     22.95 o 
  17   7   0     5676.47     5463.11     58.50 o 
  18   7   0       52.84       43.46     15.80 o 
  19   7   0     6726.71     7162.88     76.26 o 
  20   7   0      304.98      276.78     22.55 o 
  21   7   0      198.52      219.56     21.46 o 
  22   7   0       64.12       54.08     19.57 o 
   0   8   0       15.63        2.94     15.70 o 
   1   8   0     3196.06     3093.24     34.50 o 
   2   8   0     1547.35     1449.03     26.77 o 
   3   8   0     2232.46     2220.79     32.33 o 
   4   8   0     2917.14     2793.29     48.01 o 
   5   8   0     6680.19     6619.08     58.77 o 
   6   8   0     1294.93     1356.08     25.53 o 
   7   8   0     3597.85     3420.89     42.74 o 
   8   8   0      145.43      156.70     16.07 o 
   9   8   0      198.03      184.76     14.71 o 
  10   8   0       21.96       11.97     11.28 o 
  11   8   0     1192.86     1230.74     25.85 o 
  12   8   0       68.60       67.62     13.22 o 
  13   8   0      188.75      203.06     17.31 o 
  14   8   0      154.91      137.74     16.38 o 
  15   8   0     1921.59     1794.15     36.08 o 
  16   8   0     3317.62     3183.07     47.89 o 
  17   8   0      212.18      202.69     19.17 o 
  18   8   0      157.14      179.43     20.40 o 
  19   8   0      829.72      823.58     31.34 o 
  20   8   0     2687.52     2757.88     52.70 o 
   1   9   0     2260.93     2244.73     39.17 o 
   2   9   0     3085.31     3121.49     44.72 o 
   3   9   0     1720.87     1807.96     33.82 o 
   4   9   0        6.47       26.30     13.43 o 
   5   9   0     4935.48     4852.55     57.05 o 
   6   9   0     1175.32     1196.67     29.66 o 
   7   9   0      624.58      691.01     25.07 o 
   8   9   0      133.57      146.05     16.87 o 
   9   9   0      435.83      444.49     22.31 o 
  10   9   0      103.46       45.69     21.03 o 
  11   9   0       20.12       35.53     16.26 o 
  12   9   0      113.38      101.60     17.82 o 
  13   9   0       29.49        4.57     16.15 o 
  14   9   0      139.68      144.42     20.90 o 
  15   9   0      705.71      763.65     31.83 o 
  16   9   0      378.64      427.72     27.13 o 
  17   9   0     1452.01     1420.92     39.16 o 
  18   9   0     2352.92     2313.49     50.21 o 
  19   9   0     1802.41     1997.15     48.14 o 
   0  10   0     4773.32     4683.73     98.79 o 
   1  10   0     1524.61     1483.44     36.56 o 
   2  10   0        9.19       39.38     18.40 o 
   3  10   0    10352.48    10242.02    104.92 o 
   4  10   0    10601.07    10050.03     95.21 o 
   5  10   0      950.88      975.17     29.78 o 
   6  10   0     2003.70     2085.06     44.56 o 
   7  10   0     1315.19     1255.01     32.63 o 
   8  10   0      252.33      318.78     21.56 o 
   9  10   0       10.91       -6.63     14.94 o 
  10  10   0      199.72      217.96     22.56 o 
  11  10   0      734.17      721.18     29.93 o 
  12  10   0     1041.47     1035.64     35.23 o 
  13  10   0      620.87      628.77     30.19 o 
  14  10   0       65.07       85.48     20.70 o 
  15  10   0     1576.42     1637.97     44.04 o 
  16  10   0     7444.58     7205.19     88.69 o 
  17  10   0      346.71      353.54     28.13 o 
   1  11   0      948.35     1041.72     35.76 o 
   2  11   0    11022.07    10512.32    110.20 o 
   3  11   0      310.71      303.61     26.07 o 
   4  11   0      124.70      125.37     20.60 o 
   5  11   0      166.62      175.20     23.52 o 
   6  11   0     1106.70     1142.52     37.26 o 
   7  11   0      651.83      654.79     28.56 o 
   8  11   0      122.01      140.64     26.19 o 
   9  11   0       77.08      110.96     22.06 o 
  10  11   0      150.18      190.79     22.88 o 
  11  11   0       46.36       39.90     18.94 o 
  12  11   0      329.27      317.97     25.35 o 
  13  11   0        9.46       13.58     19.38 o 
  14  11   0     1248.26     1293.32     41.91 o 
   0  12   0     6604.66     6300.86    163.33 o 
   1  12   0      187.14      215.86     23.49 o 
   2  12   0     1950.51     1910.80     45.92 o 
   3  12   0       26.26        7.26     18.99 o 
   4  12   0     1682.54     1523.92     46.95 o 
   5  12   0       12.22       26.10     19.64 o 
   6  12   0      251.43      264.81     27.66 o 
   7  12   0        5.44       27.48     22.51 o 
   8  12   0      451.91      515.56     34.60 o 
   9  12   0       12.31        2.72     22.74 o 
  10  12   0       32.52       43.81     24.02 o 
  11  12   0      295.83      337.65     27.13 o 
   1  13   0        2.47       -6.11     21.18 o 
   2  13   0     1645.37     1730.29     59.63 o 
   3  13   0       10.79        9.08     21.36 o 
   4  13   0      206.73      222.27     28.94 o 
   5  13   0      104.85       55.12     24.37 o 
 -25   0   1     5160.24     5134.42    101.45 o 
 -23   0   1    22169.58    21989.15    240.10 o 
 -21   0   1     2229.11     2337.14     57.51 o 
 -19   0   1      497.61      457.65     28.62 o 
 -17   0   1     1153.60     1080.87     28.95 o 
 -15   0   1     1212.84     1237.68     23.51 o 
 -13   0   1     1095.45     1012.36     33.69 o 
 -11   0   1     1081.46     1085.55     34.03 o 
  -9   0   1     6116.88     5560.74     44.80 o 
  -7   0   1     1328.24     1097.11     15.67 o 
  -5   0   1    30031.98    30903.48    191.52 o 
  -3   0   1    58559.75    59133.04    392.65 o 
   1   0   1       66.08       61.09      3.74 o 
   3   0   1     5072.75     4857.45     36.97 o 
   5   0   1    42655.62    42599.58    281.50 o 
   7   0   1    14791.88    14572.30    104.52 o 
   9   0   1     1203.81     1379.93     55.43 o 
  11   0   1    41405.46    41446.85    264.30 o 
  13   0   1     7045.73     7013.43     64.21 o 
  15   0   1     1530.50     1498.24     39.81 o 
  17   0   1    14370.68    13803.63    126.72 o 
  19   0   1     4438.11     4331.43     77.81 o 
  21   0   1      714.78      668.87     37.10 o 
  23   0   1       32.85       34.84     22.93 o 
  25   0   1      846.21      749.86     66.97 o 
 -26   1   1      648.69      698.38     37.07 o 
 -25   1   1     2153.59     2306.12     53.53 o 
 -24   1   1      847.06      829.75     33.31 o 
 -23   1   1      888.06     1055.46     41.33 o 
 -22   1   1        6.52       -2.21     14.11 o 
 -21   1   1      290.65      285.48     19.64 o 
 -20   1   1      264.75      250.65     18.20 o 
 -19   1   1       85.45       89.80     13.02 o 
 -18   1   1      497.53      544.21     18.88 o 
 -17   1   1     5966.55     5800.24     50.01 o 
 -16   1   1      568.81      571.78     15.34 o 
 -15   1   1      685.63      676.12     14.46 o 
 -14   1   1       52.00       52.93      6.51 o 
 -13   1   1     3803.22     3512.56     26.60 o 
 -12   1   1     6604.13     6762.49     40.83 o 
 -11   1   1    18163.79    18071.97     89.97 o 
 -10   1   1      677.42      664.38     10.29 o 
  -9   1   1    13265.51    13827.47     69.37 o 
  -8   1   1      398.07      371.86      8.14 o 
  -7   1   1     6370.93     6231.57     33.89 o 
  -6   1   1     5819.08     6006.60     33.36 o 
  -5   1   1      103.28       90.21      4.39 o 
  -4   1   1     2617.62     2785.29     16.79 o 
  -3   1   1    35813.36    35780.39    161.71 o 
  -2   1   1    11356.58    11920.31     62.05 o 
  -1   1   1    19804.03    20151.08    111.17 o 
   0   1   1     7029.31     7335.59     36.88 o 
   1   1   1     2149.79     2153.89     15.10 o 
   2   1   1     2127.26     2008.30     14.18 o 
   3   1   1     5563.20     6164.08     35.29 o 
   4   1   1     2337.62     2441.72     24.62 o 
   5   1   1    11182.31    11771.67     57.59 o 
   6   1   1     1923.59     2112.01     21.77 o 
   7   1   1     1031.05      968.51     11.22 o 
   8   1   1     3834.04     3820.50     24.16 o 
   9   1   1    35458.51    34676.11    156.90 o 
  10   1   1      345.50      403.93      8.87 o 
  11   1   1     8912.04     9245.64     48.25 o 
  12   1   1      481.48      489.79     10.39 o 
  13   1   1    16402.87    15688.26     79.86 o 
  14   1   1      129.24      125.37      7.68 o 
  15   1   1     2838.70     2926.70     27.48 o 
  16   1   1     3063.09     2804.52     38.32 o 
  17   1   1      908.59      950.31     32.24 o 
  18   1   1     1260.88     1311.06     27.58 o 
  19   1   1     1005.31     1041.91     32.07 o 
  20   1   1     1750.55     1691.25     32.97 o 
  21   1   1      262.58      247.34     19.69 o 
  22   1   1      275.33      278.24     21.35 o 
  23   1   1      160.82      146.69     24.06 o 
  24   1   1      265.32      262.77     27.25 o 
  25   1   1     3378.40     3398.21     95.81 o 
 -26   2   1      928.06      934.62     41.63 o 
 -25   2   1     1242.06     1295.54     44.21 o 
 -24   2   1      551.40      543.82     32.20 o 
 -23   2   1      183.48      182.03     23.35 o 
 -22   2   1      241.02      286.84     25.48 o 
 -21   2   1      860.48      903.60     31.19 o 
 -20   2   1      728.91      762.38     25.52 o 
 -19   2   1      467.59      447.35     18.88 o 
 -18   2   1     4219.50     4108.36     42.07 o 
 -17   2   1      342.02      347.15     15.42 o 
 -16   2   1      216.29      283.36     11.97 o 
 -15   2   1      319.26      299.42     11.24 o 
 -14   2   1     6674.05     6738.46     42.93 o 
 -13   2   1     4782.99     4718.28     32.96 o 
 -12   2   1       90.33       95.51      6.64 o 
 -11   2   1     1353.50     1376.52     15.63 o 
 -10   2   1     2695.39     2343.69     19.83 o 
  -9   2   1    21563.61    21478.76    107.70 o 
  -8   2   1     1033.09     1078.29     12.25 o 
  -7   2   1     6494.36     6152.20     35.67 o 
  -6   2   1    12001.29    12554.42     62.19 o 
  -5   2   1     2515.05     2271.07     15.15 o 
  -4   2   1     1631.09     1648.75     13.92 o 
  -3   2   1    16604.93    17032.40     79.91 o 
  -2   2   1     9908.23    10144.33     51.80 o 
  -1   2   1       22.60       25.58      3.76 o 
   0   2   1     3124.20     3345.22     21.80 o 
   1   2   1      155.10      143.97      4.69 o 
   2   2   1     6028.50     5856.67     41.58 o 
   3   2   1     4675.46     4637.79     29.12 o 
   4   2   1     3435.56     3416.36     22.73 o 
   5   2   1     2156.44     1989.05     16.17 o 
   6   2   1     8164.51     8148.07     45.06 o 
   7   2   1    20095.40    20174.53     97.39 o 
   8   2   1       73.76       62.49      5.61 o 
   9   2   1     4457.10     4442.26     29.25 o 
  10   2   1     2331.48     2243.16     18.79 o 
  11   2   1    22777.89    22445.78    107.48 o 
  12   2   1      207.36      242.57      8.61 o 
  13   2   1      760.34      640.65     12.42 o 
  14   2   1     1239.97     1265.62     16.57 o 
  15   2   1      860.07      830.74     16.34 o 
  16   2   1      600.06      580.05     15.57 o 
  17   2   1      583.94      509.45     21.10 o 
  18   2   1     2351.92     2223.00     37.25 o 
  19   2   1     1601.55     1591.73     29.39 o 
  20   2   1       22.41        1.83     14.13 o 
  21   2   1       70.85       43.32     18.07 o 
  22   2   1       62.59       79.29     21.24 o 
  23   2   1      211.19      182.49     23.78 o 
  24   2   1      776.67      759.96     39.76 o 
  25   2   1      375.79      406.57     31.16 o 
 -25   3   1      129.37      110.15     25.28 o 
 -24   3   1      243.44      226.73     25.60 o 
 -23   3   1      358.26      403.96     29.12 o 
 -22   3   1     2770.82     2780.36     50.17 o 
 -21   3   1      102.44       99.01     16.41 o 
 -20   3   1       20.03       35.74     13.96 o 
 -19   3   1      804.03      850.89     27.28 o 
 -18   3   1      254.52      256.44     15.70 o 
 -17   3   1      869.80      913.70     22.93 o 
 -16   3   1     1905.63     1814.71     25.96 o 
 -15   3   1      620.53      581.43     19.24 o 
 -14   3   1      153.10      143.69      8.99 o 
 -13   3   1     3655.96     3492.35     28.50 o 
 -12   3   1     5484.52     5265.54     36.35 o 
 -11   3   1     1717.51     1672.51     18.37 o 
 -10   3   1     2310.82     2018.12     18.75 o 
  -9   3   1     2402.71     2311.18     18.94 o 
  -8   3   1     2423.38     2512.97     26.20 o 
  -7   3   1      384.31      277.85      7.06 o 
  -6   3   1    11670.63    11564.92     58.99 o 
  -5   3   1     3073.29     3195.19     20.63 o 
  -4   3   1    19779.87    19518.88     93.09 o 
  -3   3   1       47.26       77.90      4.64 o 
  -2   3   1     4768.87     4814.53     49.97 o 
  -1   3   1     3369.82     3178.42     21.37 o 
   0   3   1     3909.90     4119.44     36.63 o 
   1   3   1       51.69       52.32      4.52 o 
   2   3   1      749.67      827.88      9.40 o 
   3   3   1     7219.03     7395.43     44.33 o 
   4   3   1      536.18      567.56      9.47 o 
   5   3   1     8463.56     8640.80     51.91 o 
   6   3   1     3614.33     3472.13     23.23 o 
   7   3   1     3362.04     3400.89     23.57 o 
   8   3   1     1926.64     1875.79     17.74 o 
   9   3   1    22550.87    21835.79    111.42 o 
  10   3   1     6470.23     6256.68     39.19 o 
  11   3   1     4359.13     4569.52     32.17 o 
  12   3   1     8511.70     8619.33     51.54 o 
  13   3   1    12502.27    12316.51     69.11 o 
  14   3   1      580.24      514.32     12.87 o 
  15   3   1      455.10      469.71     14.23 o 
  16   3   1     7620.33     7644.96     60.61 o 
  17   3   1      794.23      891.21     26.00 o 
  18   3   1      812.87      785.52     25.60 o 
  19   3   1      192.99      233.47     17.90 o 
  20   3   1      895.23      857.44     40.04 o 
  21   3   1      189.14      192.36     18.73 o 
  22   3   1      582.11      525.82     28.95 o 
  23   3   1      183.42      243.05     27.42 o 
  24   3   1      362.28      352.77     28.99 o 
  25   3   1      541.23      521.92     35.53 o 
 -25   4   1     2068.42     2125.66     70.35 o 
 -24   4   1     1013.35     1094.61     40.23 o 
 -23   4   1       26.12       27.77     19.18 o 
 -22   4   1       14.99       10.83     16.55 o 
 -21   4   1      147.28      149.79     17.36 o 
 -20   4   1     2443.70     2411.67     40.47 o 
 -19   4   1     1882.62     1796.25     34.49 o 
 -18   4   1     4270.32     4173.32     47.27 o 
 -17   4   1      349.86      346.41     21.60 o 
 -16   4   1      145.37      127.71     12.30 o 
 -15   4   1     4399.47     4357.33     41.75 o 
 -14   4   1     3257.98     3207.07     29.91 o 
 -13   4   1     3665.45     3548.08     35.26 o 
 -12   4   1      493.61      571.52     13.06 o 
 -11   4   1      819.29      837.46     14.50 o 
 -10   4   1    18914.33    18276.34     96.02 o 
  -9   4   1     1153.16      958.40     12.36 o 
  -8   4   1     4950.18     4937.06     31.51 o 
  -7   4   1    10241.22     9792.48     54.49 o 
  -6   4   1     1667.48     1668.16     19.07 o 
  -5   4   1    12288.80    12390.76     66.08 o 
  -4   4   1     7435.05     7318.22     44.02 o 
  -3   4   1     2277.53     2207.99     18.51 o 
  -2   4   1     5251.45     5296.66     34.60 o 
  -1   4   1      313.74      295.77      7.76 o 
   0   4   1     5199.90     5378.80     51.41 o 
   1   4   1      373.98      373.27      8.73 o 
   2   4   1     1557.34     1485.50     14.49 o 
   3   4   1      318.71      333.02      8.91 o 
   4   4   1     5094.13     5182.41     40.52 o 
   5   4   1       96.63      101.23      6.63 o 
   6   4   1    13964.13    13875.11     77.28 o 
   7   4   1      402.70      298.88      8.93 o 
   8   4   1     9858.34    10171.26     63.96 o 
   9   4   1      117.31      128.48      6.41 o 
  10   4   1    10929.08    10709.07     60.11 o 
  11   4   1     5272.13     4951.84     38.43 o 
  12   4   1     3992.03     3805.65     28.92 o 
  13   4   1     5042.32     4930.31     36.34 o 
  14   4   1      125.73      123.16     10.69 o 
  15   4   1      245.84      242.29     14.13 o 
  16   4   1      861.97      895.77     25.67 o 
  17   4   1      116.79      136.58     14.69 o 
  18   4   1      451.23      467.62     21.79 o 
  19   4   1      489.59      472.41     22.37 o 
  20   4   1       20.62       13.06     14.82 o 
  21   4   1      227.35      214.06     19.52 o 
  22   4   1     2294.75     2361.48     43.53 o 
  23   4   1      140.09      140.10     21.29 o 
  24   4   1      332.66      373.58     30.71 o 
 -24   5   1      191.53      151.52     23.46 o 
 -23   5   1      197.19      212.71     22.18 o 
 -22   5   1     2579.05     2722.15     46.23 o 
 -21   5   1      431.08      405.14     23.16 o 
 -20   5   1      159.53      147.67     17.48 o 
 -19   5   1      697.69      718.00     25.84 o 
 -18   5   1       73.04      104.33     16.46 o 
 -17   5   1     1225.46     1101.89     26.89 o 
 -16   5   1     2207.65     2234.88     33.25 o 
 -15   5   1      857.14      833.72     23.75 o 
 -14   5   1    10926.26    11037.54     78.20 o 
 -13   5   1     1510.57     1594.03     24.15 o 
 -12   5   1     8824.12     8582.83     62.93 o 
 -11   5   1      141.80      162.52     10.63 o 
 -10   5   1    13575.52    13141.00     76.63 o 
  -9   5   1       16.93       14.60      6.23 o 
  -8   5   1      183.72      169.84      8.29 o 
  -7   5   1     4105.77     4640.05     35.00 o 
  -6   5   1    15172.64    15169.62     87.16 o 
  -5   5   1      282.50      314.82      9.58 o 
  -4   5   1      541.28      448.02     10.56 o 
  -3   5   1      589.05      596.95     11.41 o 
  -2   5   1    11840.63    12029.19     70.03 o 
  -1   5   1       29.62       21.00      5.48 o 
   0   5   1     1691.34     1712.80     29.56 o 
   1   5   1      804.03      734.46     11.91 o 
   2   5   1     4502.58     4700.55     42.17 o 
   3   5   1     2778.94     2647.15     21.04 o 
   4   5   1      122.70      198.49      8.34 o 
   5   5   1     2397.60     2414.52     22.62 o 
   6   5   1     2827.67     2795.11     24.77 o 
   7   5   1      703.44      732.68     14.61 o 
   8   5   1      278.82      297.20     10.76 o 
   9   5   1     1147.56     1072.10     15.81 o 
  10   5   1    14076.35    13581.99     77.95 o 
  11   5   1     3659.25     3643.42     32.52 o 
  12   5   1     1045.95     1064.12     23.00 o 
  13   5   1     2093.84     2047.28     27.11 o 
  14   5   1     5346.57     5136.18     45.34 o 
  15   5   1     1099.41     1130.73     23.95 o 
  16   5   1     2691.92     2812.22     38.58 o 
  17   5   1     1574.62     1497.44     29.75 o 
  18   5   1      177.41      206.87     17.99 o 
  19   5   1      816.59      793.13     28.12 o 
  20   5   1      325.93      315.73     21.55 o 
  21   5   1      138.74       91.78     18.52 o 
  22   5   1      274.28      231.59     21.57 o 
  23   5   1       42.27       62.02     20.84 o 
 -23   6   1        2.42      -16.35     18.02 o 
 -22   6   1       71.13       84.01     19.58 o 
 -21   6   1      584.82      606.32     27.24 o 
 -20   6   1      691.48      674.59     42.83 o 
 -19   6   1      641.01      639.79     25.97 o 
 -18   6   1     1080.19     1064.86     30.34 o 
 -17   6   1       70.55       64.25     14.51 o 
 -16   6   1      472.78      463.00     19.81 o 
 -15   6   1      243.31      221.49     16.51 o 
 -14   6   1     7752.76     7712.16     65.51 o 
 -13   6   1       43.85       47.12     11.62 o 
 -12   6   1      840.13      861.07     21.23 o 
 -11   6   1      533.29      561.81     16.56 o 
 -10   6   1    25419.75    24445.00    139.38 o 
  -9   6   1      933.82      943.15     21.17 o 
  -8   6   1      268.35      252.56     12.30 o 
  -7   6   1     1395.69     1510.10     22.16 o 
  -6   6   1     1510.06     1506.92     20.63 o 
  -5   6   1     6846.18     6867.31     45.89 o 
  -4   6   1    10225.92    10214.54     62.48 o 
  -3   6   1     1295.57     1271.95     15.52 o 
  -2   6   1     2602.17     2502.19     22.74 o 
  -1   6   1       20.55       20.25      6.03 o 
   0   6   1     2797.96     2850.76     25.50 o 
   1   6   1      316.72      345.50      9.68 o 
   2   6   1     1743.13     1694.13     17.68 o 
   3   6   1      340.64      363.28      9.47 o 
   4   6   1     1821.09     1870.27     22.09 o 
   5   6   1     1828.01     1823.59     20.57 o 
   6   6   1     8713.73     8366.58     54.26 o 
   7   6   1      777.24      776.91     21.51 o 
   8   6   1     5560.76     5757.01     44.78 o 
   9   6   1      195.11      198.30     11.22 o 
  10   6   1     6217.17     6408.43     49.93 o 
  11   6   1      267.74      336.61     17.66 o 
  12   6   1     9501.54     9279.81     70.26 o 
  13   6   1      579.39      554.33     18.62 o 
  14   6   1     1567.51     1690.84     32.14 o 
  15   6   1     2637.78     2406.33     36.18 o 
  16   6   1     2721.81     2851.51     39.88 o 
  17   6   1     1722.32     1617.94     32.23 o 
  18   6   1      154.54      166.65     18.58 o 
  19   6   1      228.98      218.62     19.64 o 
  20   6   1      172.76      202.38     20.08 o 
  21   6   1      640.06      532.37     26.72 o 
  22   6   1     3911.73     3863.73     57.16 o 
 -22   7   1     3176.77     3212.84     52.47 o 
 -21   7   1      418.17      457.92     25.75 o 
 -20   7   1     3116.37     3082.52     48.80 o 
 -19   7   1     1604.68     1568.67     50.61 o 
 -18   7   1     1059.83     1067.60     35.48 o 
 -17   7   1     1080.83     1161.80     29.80 o 
 -16   7   1      265.69      298.85     19.63 o 
 -15   7   1      592.94      563.67     27.01 o 
 -14   7   1     3000.92     2984.67     44.61 o 
 -13   7   1      307.35      247.51     18.11 o 
 -12   7   1     4390.83     4265.11     44.96 o 
 -11   7   1       73.22       97.30     12.41 o 
 -10   7   1     4261.25     4157.48     42.70 o 
  -9   7   1      233.85      276.88     17.14 o 
  -8   7   1     3614.29     3214.56     37.96 o 
  -7   7   1      179.55      192.38     13.05 o 
  -6   7   1    15281.42    14968.29    105.23 o 
  -5   7   1     2871.26     2705.22     32.31 o 
  -4   7   1     5277.19     4879.62     52.79 o 
  -3   7   1     2458.82     2428.14     27.79 o 
  -2   7   1     2005.34     1909.15     22.39 o 
  -1   7   1     2734.74     2676.14     25.82 o 
   0   7   1      462.61      432.58     11.56 o 
   1   7   1        2.40        8.47      6.42 o 
   2   7   1     2709.64     2726.43     32.47 o 
   3   7   1      273.47      268.90      9.63 o 
   4   7   1     5723.70     5393.12     42.62 o 
   5   7   1       62.71       60.23      9.02 o 
   6   7   1      803.47      757.36     17.79 o 
   7   7   1       10.32       20.38      9.15 o 
   8   7   1     4446.83     4319.73     40.96 o 
   9   7   1       83.47       89.55     10.58 o 
  10   7   1     1542.27     1599.61     24.68 o 
  11   7   1       50.35       36.52     10.47 o 
  12   7   1      189.67      233.01     13.89 o 
  13   7   1      211.12      164.35     14.62 o 
  14   7   1     4869.36     4890.47     54.42 o 
  15   7   1      262.34      253.85     17.62 o 
  16   7   1     2814.44     2823.26     42.70 o 
  17   7   1     1262.25     1192.51     31.01 o 
  18   7   1      206.40      253.09     20.68 o 
  19   7   1     1367.69     1126.47     34.43 o 
  20   7   1      542.62      545.37     28.13 o 
  21   7   1        1.16       19.77     18.53 o 
 -21   8   1     2476.58     2474.90     47.22 o 
 -20   8   1      364.37      346.36     24.23 o 
 -19   8   1      413.68      392.07     23.87 o 
 -18   8   1      238.18      229.49     20.20 o 
 -17   8   1      116.62      127.70     18.01 o 
 -16   8   1     1125.02     1046.18     31.21 o 
 -15   8   1     1203.47     1179.43     31.31 o 
 -14   8   1     2726.70     2670.19     38.33 o 
 -13   8   1      960.42      903.44     36.81 o 
 -12   8   1      409.58      429.94     18.99 o 
 -11   8   1     1221.76     1155.97     25.20 o 
 -10   8   1     8015.92     7756.10     69.22 o 
  -9   8   1      968.43      955.59     24.11 o 
  -8   8   1     3651.34     3506.73     41.39 o 
  -7   8   1     5759.48     5472.81     52.97 o 
  -6   8   1     1147.98     1113.13     23.71 o 
  -5   8   1      312.31      277.44     14.57 o 
  -4   8   1     4272.09     4137.01     43.12 o 
  -3   8   1     7985.71     7998.98     65.76 o 
  -2   8   1      307.47      277.33     12.73 o 
  -1   8   1       97.82      101.62     10.38 o 
   0   8   1      474.70      436.18     15.57 o 
   1   8   1      255.92      263.20     15.59 o 
   2   8   1      925.79      893.95     24.35 o 
   3   8   1     2113.01     2071.87     30.09 o 
   4   8   1     1651.15     1627.32     27.45 o 
   5   8   1     1065.29     1156.12     26.06 o 
   6   8   1    19319.08    18620.66    124.26 o 
   7   8   1     1586.67     1639.22     31.62 o 
   8   8   1      522.66      519.62     18.01 o 
   9   8   1     1382.54     1346.35     26.69 o 
  10   8   1     1188.74     1149.66     28.43 o 
  11   8   1     4228.82     3953.33     42.75 o 
  12   8   1     1892.51     1767.97     31.42 o 
  13   8   1      119.02      134.63     15.18 o 
  14   8   1     2513.81     2416.95     39.92 o 
  15   8   1      151.33      183.07     18.22 o 
  16   8   1     1267.54     1311.79     34.50 o 
  17   8   1       57.22       63.53     17.28 o 
  18   8   1      655.89      758.70     31.87 o 
  19   8   1      359.70      435.95     27.21 o 
  20   8   1      213.46      197.57     23.49 o 
 -19   9   1       45.79       50.48     22.42 o 
 -18   9   1      384.84      397.21     27.84 o 
 -17   9   1      724.87      760.84     32.99 o 
 -16   9   1      202.68      194.73     22.48 o 
 -15   9   1     1094.15     1118.60     34.48 o 
 -14   9   1       24.48       28.41     15.69 o 
 -13   9   1      457.44      470.03     33.11 o 
 -12   9   1     3108.42     2999.83     42.81 o 
 -11   9   1     1956.52     1940.53     34.30 o 
 -10   9   1      542.56      553.63     23.16 o 
  -9   9   1      158.52      188.54     17.09 o 
  -8   9   1      761.83      773.12     26.79 o 
  -7   9   1     3267.79     3094.40     45.45 o 
  -6   9   1     2396.29     2447.91     40.07 o 
  -5   9   1     9885.52     9667.57     99.68 o 
  -4   9   1     4928.36     4725.22     55.54 o 
  -3   9   1      308.12      334.53     18.70 o 
  -2   9   1      232.68      248.80     18.87 o 
  -1   9   1       66.48       73.03     15.32 o 
   0   9   1      492.71      484.21     32.61 o 
   1   9   1       64.85       80.48     14.26 o 
   2   9   1     1237.62     1127.51     28.29 o 
   3   9   1      593.67      566.60     22.38 o 
   4   9   1     4023.32     3944.40     50.46 o 
   5   9   1      116.91      142.55     17.47 o 
   6   9   1      118.64      141.79     15.85 o 
   7   9   1     2198.67     2131.60     38.55 o 
   8   9   1     3433.17     3319.46     60.68 o 
   9   9   1     5502.00     5440.31     64.23 o 
  10   9   1       36.24       59.52     16.03 o 
  11   9   1      266.71      298.84     21.60 o 
  12   9   1      858.50      880.12     31.74 o 
  13   9   1     1821.57     1667.27     39.71 o 
  14   9   1     1473.80     1413.05     38.71 o 
  15   9   1       53.98       59.27     20.32 o 
  16   9   1     1251.33     1129.71     36.11 o 
  17   9   1      135.86      121.25     20.65 o 
  18   9   1      179.80      222.63     25.92 o 
 -17  10   1       56.55       62.85     27.94 o 
 -16  10   1      933.50      831.48     34.40 o 
 -15  10   1       46.27       35.40     18.95 o 
 -14  10   1      791.28      815.65     33.39 o 
 -13  10   1      225.22      245.12     28.83 o 
 -12  10   1       66.80       66.89     18.37 o 
 -11  10   1      133.61      111.47     19.36 o 
 -10  10   1      462.30      425.29     37.20 o 
  -9  10   1     4829.46     4719.81     72.30 o 
  -8  10   1      710.69      747.65     28.40 o 
  -7  10   1     4764.32     4603.09     59.92 o 
  -6  10   1     2307.52     2090.70     39.25 o 
  -5  10   1     7033.23     6732.06     73.07 o 
  -4  10   1     2064.47     2070.32     42.57 o 
  -3  10   1      251.79      299.92     21.89 o 
  -2  10   1      580.40      527.36     28.14 o 
  -1  10   1      222.80      230.78     20.44 o 
   0  10   1      158.38      158.75     19.13 o 
   1  10   1       51.67       88.18     18.84 o 
   2  10   1      117.11       98.35     17.90 o 
   3  10   1      615.94      657.94     28.43 o 
   4  10   1      246.75      251.01     19.48 o 
   5  10   1      740.39      713.42     26.74 o 
   6  10   1     3435.40     3156.85     48.02 o 
   7  10   1     3893.84     4027.28     54.74 o 
   8  10   1      174.42      180.98     21.67 o 
   9  10   1      853.78      843.53     39.97 o 
  10  10   1      441.09      548.58     27.31 o 
  11  10   1     3609.17     3460.74     55.19 o 
  12  10   1     1937.50     1911.18     43.40 o 
  13  10   1     2530.45     2594.63     61.63 o 
  14  10   1      554.29      455.58     27.45 o 
  15  10   1      254.41      238.34     24.18 o 
  16  10   1     1616.03     1659.93     59.17 o 
 -15  11   1      632.86      676.32     40.75 o 
 -14  11   1     1249.33     1289.34     41.65 o 
 -13  11   1     2833.25     2730.71     52.83 o 
 -12  11   1      886.75      859.82     34.90 o 
 -11  11   1     2946.48     2942.57     52.07 o 
 -10  11   1      438.03      419.64     27.94 o 
  -9  11   1     1077.33     1066.43     38.10 o 
  -8  11   1      273.14      218.24     21.30 o 
  -7  11   1     4051.12     3796.10     60.36 o 
  -6  11   1        6.60       26.28     18.56 o 
  -5  11   1     1906.12     1891.95     67.07 o 
  -4  11   1       45.45       14.72     17.87 o 
  -3  11   1     2414.36     2385.96     52.22 o 
  -2  11   1      296.55      244.00     22.79 o 
  -1  11   1       19.40      -10.71     16.13 o 
   0  11   1      494.37      539.52     28.37 o 
   1  11   1       27.83       50.06     17.76 o 
   2  11   1      386.74      371.82     27.15 o 
   3  11   1     1303.49     1269.85     37.45 o 
   4  11   1      509.52      528.62     28.34 o 
   5  11   1      864.26      927.82     34.63 o 
   6  11   1      784.19      826.25     37.06 o 
   7  11   1      132.65       95.61     20.88 o 
   8  11   1      984.11     1056.95     38.48 o 
   9  11   1     5919.79     5825.96     79.89 o 
  10  11   1      238.75      256.97     25.68 o 
  11  11   1     1736.83     1676.89     42.83 o 
  12  11   1     1448.94     1347.25     41.05 o 
  13  11   1     1641.66     1605.23     44.69 o 
  14  11   1      428.18      466.87     30.35 o 
 -11  12   1       58.74       69.50     23.33 o 
 -10  12   1       68.33       78.60     25.08 o 
  -9  12   1     4274.97     4398.67     77.26 o 
  -8  12   1       38.01       56.57     29.99 o 
  -7  12   1     1842.74     1718.00     50.65 o 
  -6  12   1      262.10      250.55     30.85 o 
  -5  12   1     4671.07     4573.91     79.98 o 
  -4  12   1      337.40      368.79     27.58 o 
  -3  12   1     1742.05     1811.32     54.25 o 
  -2  12   1       39.57       23.44     25.64 o 
  -1  12   1        5.42       -5.45     18.69 o 
   0  12   1      104.21      106.63     21.77 o 
   1  12   1       38.19        2.46     19.22 o 
   2  12   1       28.42       30.48     19.78 o 
   3  12   1      130.93      113.33     21.61 o 
   4  12   1       67.81       59.93     21.19 o 
   5  12   1      218.59      203.58     34.07 o 
   6  12   1       24.27        0.66     20.77 o 
   7  12   1     1040.14     1130.14     45.09 o 
   8  12   1        3.41       18.71     21.89 o 
   9  12   1      648.28      720.58     40.15 o 
  10  12   1     1204.56     1275.80     48.39 o 
  -5  13   1       61.04        5.31     24.03 o 
  -4  13   1      178.65      200.00     31.67 o 
  -3  13   1       61.93       59.71     22.38 o 
  -2  13   1      244.31      278.17     30.80 o 
  -1  13   1      313.09      409.45     30.07 o 
   0  13   1        0.34      -19.70     19.70 o 
   1  13   1        4.70      -13.63     20.38 o 
   2  13   1      379.58      361.83     32.02 o 
   3  13   1      713.62      734.80     51.30 o 
   4  13   1      394.81      365.42     32.23 o 
 -26   0   2      580.72      569.44     43.93 o 
 -24   0   2     1607.24     1630.26     53.05 o 
 -22   0   2     2917.09     3039.66     65.33 o 
 -20   0   2     1208.27     1291.17     42.98 o 
 -18   0   2     2179.83     2244.37     51.03 o 
 -16   0   2     8847.25     8545.10     84.56 o 
 -14   0   2     9020.59     9149.01     76.39 o 
 -12   0   2    11152.01    11095.37     86.72 o 
 -10   0   2      403.55      419.78     11.40 o 
  -8   0   2      245.85      291.49     20.12 o 
  -6   0   2    24989.01    25356.78    159.10 o 
  -4   0   2    48567.45    50337.23    348.27 o 
  -2   0   2    99391.45    93508.40    618.67 o 
   0   0   2     9611.98     9758.71     73.08 o 
   2   0   2     3302.87     3332.55     47.00 o 
   4   0   2    15038.83    15156.78    113.74 o 
   6   0   2    28663.86    30902.22    225.34 o 
   8   0   2    16531.56    16799.47    121.47 o 
  10   0   2     8196.41     8818.81     67.20 o 
  12   0   2    10664.39    10190.68     77.78 o 
  14   0   2     1169.11     1202.66     24.42 o 
  16   0   2      546.60      535.05     23.87 o 
  18   0   2     3853.44     4051.16     57.19 o 
  20   0   2     2885.68     3014.38     63.94 o 
  22   0   2     2302.99     2505.91     62.43 o 
  24   0   2     6293.09     6295.48    124.30 o 
 -26   1   2       56.10       70.53     22.69 o 
 -25   1   2       77.13       97.07     20.60 o 
 -24   1   2     1806.85     1741.47     39.73 o 
 -23   1   2       58.72       71.11     19.67 o 
 -22   1   2     2899.90     2969.57     61.23 o 
 -21   1   2      657.44      617.53     24.21 o 
 -20   1   2     2381.47     2462.62     39.60 o 
 -19   1   2       79.99       79.68     13.46 o 
 -18   1   2      728.59      686.47     20.26 o 
 -17   1   2      271.99      261.06     13.29 o 
 -16   1   2     2147.90     1935.57     23.72 o 
 -15   1   2     4691.70     4877.15     36.16 o 
 -14   1   2     4783.63     4509.68     31.34 o 
 -13   1   2      445.65      430.92     10.37 o 
 -12   1   2      740.12      613.41     11.55 o 
 -11   1   2     1245.86     1395.79     14.20 o 
 -10   1   2     1255.29     1241.90     13.67 o 
  -9   1   2      261.97      260.97      7.30 o 
  -8   1   2     2943.80     3175.92     21.60 o 
  -7   1   2      981.84     1112.78     11.04 o 
  -6   1   2     2954.44     3130.86     18.84 o 
  -5   1   2     2462.72     2674.97     17.69 o 
  -4   1   2    14341.41    14868.90     88.86 o 
  -3   1   2      766.00      785.68      7.73 o 
  -2   1   2     1467.39     1382.09     12.61 o 
  -1   1   2     6652.40     6629.49     38.88 o 
   0   1   2   146731.11   144952.78    696.32 o 
   1   1   2     8673.66     7949.75     46.16 o 
   2   1   2   157769.70   157818.33    870.68 o 
   3   1   2    13874.70    14053.19     71.43 o 
   4   1   2    60585.15    63011.37    323.34 o 
   5   1   2    11385.29    12593.44     64.29 o 
   6   1   2    26567.94    25739.56    124.86 o 
   7   1   2     1273.18     1233.95     12.57 o 
   8   1   2    31000.48    32045.83    145.26 o 
   9   1   2     1830.03     1757.54     23.66 o 
  10   1   2     1877.52     2039.25     23.27 o 
  11   1   2      111.47      131.27      7.05 o 
  12   1   2     4612.75     4616.19     31.32 o 
  13   1   2     1720.95     1839.81     17.39 o 
  14   1   2       30.65       47.48      7.08 o 
  15   1   2      163.13      137.75      9.36 o 
  16   1   2     6097.26     5966.33     46.36 o 
  17   1   2      210.65      251.33     13.70 o 
  18   1   2     8003.54     7715.65     63.41 o 
  19   1   2      327.39      343.00     17.88 o 
  20   1   2     6604.47     6604.88     63.11 o 
  21   1   2      193.93      229.91     27.00 o 
  22   1   2     7322.21     7171.59     90.22 o 
  23   1   2       85.08      120.59     23.74 o 
  24   1   2      415.43      346.46     32.62 o 
  25   1   2       16.56        3.65     23.34 o 
 -26   2   2      196.49      204.56     26.84 o 
 -25   2   2      697.10      673.64     35.30 o 
 -24   2   2      943.46      860.02     36.59 o 
 -23   2   2        7.42       18.26     17.55 o 
 -22   2   2     1251.10     1178.60     38.97 o 
 -21   2   2       26.65       11.51     15.11 o 
 -20   2   2      929.33      949.38     27.22 o 
 -19   2   2      627.82      639.61     21.18 o 
 -18   2   2      591.42      612.75     23.73 o 
 -17   2   2     8898.32     8805.31     66.54 o 
 -16   2   2     3084.54     3036.39     33.28 o 
 -15   2   2      472.56      466.17     13.30 o 
 -14   2   2      996.76      960.28     14.30 o 
 -13   2   2     2103.95     1967.76     19.29 o 
 -12   2   2     7599.65     7788.49     46.93 o 
 -11   2   2       18.05       14.84      5.46 o 
 -10   2   2       77.69       79.88      6.06 o 
  -9   2   2     2929.24     3029.82     23.21 o 
  -8   2   2       36.38       55.13      5.03 o 
  -7   2   2     5874.44     6159.03     34.08 o 
  -6   2   2     7211.99     7075.10     40.83 o 
  -5   2   2      523.71      560.15     11.05 o 
  -4   2   2    24621.43    24938.35    129.07 o 
  -3   2   2    35629.44    36154.14    176.39 o 
  -2   2   2    20894.85    21140.79    104.42 o 
  -1   2   2    53940.12    54399.93    273.02 o 
   0   2   2     1070.08     1275.32     10.71 o 
   1   2   2    14550.40    14469.82     73.19 o 
   2   2   2    10769.84    10920.28     67.03 o 
   3   2   2     9527.98     9720.62     57.43 o 
   4   2   2    21651.13    22031.28    116.16 o 
   5   2   2      320.43      374.65      8.35 o 
   6   2   2      340.55      365.19      8.17 o 
   7   2   2     2410.94     2746.93     21.19 o 
   8   2   2      766.96      692.40     11.00 o 
   9   2   2      957.01      939.50     12.19 o 
  10   2   2     1496.53     1471.66     15.47 o 
  11   2   2      637.80      667.00     12.52 o 
  12   2   2    12246.01    12366.22     65.87 o 
  13   2   2     1449.02     1495.56     17.54 o 
  14   2   2      973.96     1172.37     16.13 o 
  15   2   2     1285.72     1157.93     18.89 o 
  16   2   2     3782.00     3756.09     34.26 o 
  17   2   2      923.12      979.34     22.45 o 
  18   2   2     5088.90     5009.85     53.42 o 
  19   2   2      168.98      143.34     14.37 o 
  20   2   2      835.54      785.02     28.75 o 
  21   2   2       15.06       15.47     15.81 o 
  22   2   2      885.70      855.17     36.01 o 
  23   2   2       54.29       59.64     22.39 o 
  24   2   2      753.28      716.02     36.59 o 
  25   2   2     2144.72     2344.27     63.19 o 
 -26   3   2      153.59       69.92     23.83 o 
 -25   3   2      163.13      143.10     24.43 o 
 -24   3   2      950.97     1049.57     40.80 o 
 -23   3   2       48.16       34.12     18.76 o 
 -22   3   2      843.09      828.09     32.74 o 
 -21   3   2      811.09      844.15     29.77 o 
 -20   3   2     3471.85     3521.78     46.53 o 
 -19   3   2       83.03       71.92     14.06 o 
 -18   3   2      893.21      905.40     23.18 o 
 -17   3   2      301.38      291.89     15.05 o 
 -16   3   2     7478.00     7474.86     58.10 o 
 -15   3   2     1353.65     1320.27     27.85 o 
 -14   3   2     6319.88     6258.96     44.19 o 
 -13   3   2      979.68      981.65     22.90 o 
 -12   3   2     7313.72     7404.08     46.23 o 
 -11   3   2     4214.40     4533.81     38.22 o 
 -10   3   2     5423.15     5527.35     35.64 o 
  -9   3   2      185.91      183.94      7.46 o 
  -8   3   2      394.89      423.31      8.70 o 
  -7   3   2    18840.02    19337.45     93.54 o 
  -6   3   2    11757.83    11668.27     63.60 o 
  -5   3   2     7701.01     7797.04     46.26 o 
  -4   3   2    16639.74    17462.16     93.63 o 
  -3   3   2    10652.92    11076.50     59.10 o 
  -2   3   2     1137.98     1166.21     12.62 o 
  -1   3   2    40318.57    40847.06    198.74 o 
   0   3   2    25051.38    25320.19    125.90 o 
   1   3   2     7532.12     8172.60     45.34 o 
   2   3   2    12511.16    12491.27     67.32 o 
   3   3   2     6206.25     6569.51     40.73 o 
   4   3   2     1237.15     1012.46     11.26 o 
   5   3   2     7154.54     7246.45     41.40 o 
   6   3   2      575.97      615.38     10.89 o 
   7   3   2     1085.64     1130.60     14.47 o 
   8   3   2      836.31      766.37     11.82 o 
   9   3   2     4678.07     4655.63     40.72 o 
  10   3   2     2512.15     2557.00     26.78 o 
  11   3   2     1795.19     1789.69     19.32 o 
  12   3   2      488.15      577.29     12.85 o 
  13   3   2     2713.75     2758.33     43.02 o 
  14   3   2     1658.40     1665.12     20.56 o 
  15   3   2      267.21      345.63     12.65 o 
  16   3   2     3110.66     2884.58     34.33 o 
  17   3   2     2945.00     2889.42     44.19 o 
  18   3   2      394.85      415.78     20.36 o 
  19   3   2       96.12      101.71     15.50 o 
  20   3   2     2114.42     2015.25     38.67 o 
  21   3   2      715.95      690.57     28.89 o 
  22   3   2     3940.98     3960.32     63.21 o 
  23   3   2     1130.12     1130.40     43.22 o 
  24   3   2      575.00      527.30     33.25 o 
 -25   4   2      255.51      276.05     27.15 o 
 -24   4   2      234.65      226.01     28.44 o 
 -23   4   2     2062.57     2055.18     46.38 o 
 -22   4   2     1415.24     1319.87     36.10 o 
 -21   4   2      411.15      382.29     21.74 o 
 -20   4   2      727.03      726.16     24.32 o 
 -19   4   2     2553.97     2620.46     37.44 o 
 -18   4   2      277.53      305.22     17.86 o 
 -17   4   2     8943.85     8565.61     71.25 o 
 -16   4   2     1842.16     1778.63     26.90 o 
 -15   4   2      143.30      154.57     10.68 o 
 -14   4   2     1225.25     1283.10     19.79 o 
 -13   4   2     3873.44     3695.95     32.90 o 
 -12   4   2     7912.19     7772.44     54.22 o 
 -11   4   2      608.77      616.35     15.57 o 
 -10   4   2     3576.89     3832.12     28.09 o 
  -9   4   2     2661.64     2502.44     20.75 o 
  -8   4   2     1938.40     2092.93     19.24 o 
  -7   4   2     1293.40     1538.03     17.60 o 
  -6   4   2    13276.58    14274.06     80.78 o 
  -5   4   2      408.72      401.50     14.70 o 
  -4   4   2     1507.43     1630.68     20.40 o 
  -3   4   2     7028.59     6401.77     38.78 o 
  -2   4   2     4896.21     5357.87     34.87 o 
  -1   4   2     9486.18     8920.43     50.49 o 
   0   4   2    13255.58    14067.83     80.45 o 
   1   4   2     4136.42     4339.89     28.70 o 
   2   4   2     7107.19     7433.20     43.98 o 
   3   4   2    20358.92    20097.64    109.22 o 
   4   4   2     1544.67     1584.42     18.04 o 
   5   4   2      928.07     1018.15     15.47 o 
   6   4   2     2605.25     3055.18     23.58 o 
   7   4   2    34046.88    35151.84    173.41 o 
   8   4   2     2265.34     2321.07     25.30 o 
   9   4   2      330.79      299.86      8.61 o 
  10   4   2     4807.45     4834.46     32.55 o 
  11   4   2     5488.97     5618.28     36.94 o 
  12   4   2      532.58      565.99     15.09 o 
  13   4   2     2206.28     2114.41     25.45 o 
  14   4   2      289.83      296.10     13.54 o 
  15   4   2     2463.68     2478.36     39.38 o 
  16   4   2     2779.53     2787.15     35.09 o 
  17   4   2     6312.56     6107.48     63.81 o 
  18   4   2     2194.06     2105.68     37.63 o 
  19   4   2     9076.36     8956.72     83.73 o 
  20   4   2      723.12      683.62     27.08 o 
  21   4   2      145.18      118.64     22.87 o 
  22   4   2      706.05      706.79     29.84 o 
  23   4   2     3361.69     3200.65     59.11 o 
  24   4   2       23.77       56.85     23.14 o 
 -24   5   2       18.86       15.77     20.11 o 
 -23   5   2      104.77      110.75     21.71 o 
 -22   5   2      675.82      681.36     29.08 o 
 -21   5   2     1411.74     1433.18     35.22 o 
 -20   5   2      632.66      626.24     25.38 o 
 -19   5   2     1732.53     1692.54     34.24 o 
 -18   5   2      169.79      160.60     16.27 o 
 -17   5   2     3479.99     3449.21     41.61 o 
 -16   5   2      433.46      402.54     16.46 o 
 -15   5   2     2935.57     2921.44     43.78 o 
 -14   5   2       63.18       46.74      9.86 o 
 -13   5   2      159.43      176.77     11.39 o 
 -12   5   2      229.88      250.20     12.01 o 
 -11   5   2     2731.44     2748.10     33.27 o 
 -10   5   2     1826.48     1841.27     19.57 o 
  -9   5   2     4981.34     5036.20     37.56 o 
  -8   5   2      288.38      272.09      9.71 o 
  -7   5   2     7671.97     7882.79     56.82 o 
  -6   5   2     3905.89     3564.59     30.62 o 
  -5   5   2     6640.48     6720.23     47.09 o 
  -4   5   2     3403.87     4232.33     31.43 o 
  -3   5   2     7001.25     7052.94     45.25 o 
  -2   5   2     2075.22     1984.29     19.22 o 
  -1   5   2    16912.39    16825.43     90.05 o 
   0   5   2     2399.47     2393.37     20.85 o 
   1   5   2    36880.73    37627.86    188.31 o 
   2   5   2    26836.08    28456.92    145.36 o 
   3   5   2     5089.21     5144.52     37.14 o 
   4   5   2     7867.24     8498.69     54.40 o 
   5   5   2     1175.04     1202.51     17.59 o 
   6   5   2      796.68      899.87     14.42 o 
   7   5   2      851.48      754.74     13.32 o 
   8   5   2      639.09      781.23     12.75 o 
   9   5   2     3038.91     3174.94     31.60 o 
  10   5   2      125.02      117.18      8.49 o 
  11   5   2      736.02      736.66     22.00 o 
  12   5   2     1029.10     1076.32     20.60 o 
  13   5   2     3953.96     3896.97     39.57 o 
  14   5   2      130.19      124.76     11.70 o 
  15   5   2      482.47      588.81     19.79 o 
  16   5   2       49.07       52.82     13.00 o 
  17   5   2     1697.20     1790.29     36.89 o 
  18   5   2       55.58       39.71     15.15 o 
  19   5   2      370.50      350.64     21.59 o 
  20   5   2      282.59      249.98     22.31 o 
  21   5   2      957.99     1025.86     33.29 o 
  22   5   2     1401.73     1439.48     38.51 o 
  23   5   2     2340.75     2397.14     61.06 o 
 -24   6   2       32.47       16.75     20.08 o 
 -23   6   2     2890.07     2903.21     53.16 o 
 -22   6   2      377.53      371.59     24.14 o 
 -21   6   2     4033.70     3787.07     53.48 o 
 -20   6   2     1140.99     1179.98     39.32 o 
 -19   6   2     3202.86     3223.55     46.71 o 
 -18   6   2      668.95      659.74     24.76 o 
 -17   6   2     6189.69     6302.81     64.80 o 
 -16   6   2     1093.67     1129.23     27.49 o 
 -15   6   2     3901.85     3779.44     45.74 o 
 -14   6   2       13.00       18.72     11.83 o 
 -13   6   2    12654.24    12462.42     90.93 o 
 -12   6   2     4291.53     4254.55     42.55 o 
 -11   6   2     1261.31     1243.98     27.26 o 
 -10   6   2      917.27     1034.77     20.24 o 
  -9   6   2     3192.57     3207.36     35.64 o 
  -8   6   2    10268.93    10296.36     88.51 o 
  -7   6   2     1586.34     1686.49     22.94 o 
  -6   6   2       82.09       72.04      8.20 o 
  -5   6   2     3699.44     3782.08     35.24 o 
  -4   6   2     2698.31     2638.91     24.35 o 
  -3   6   2     2142.18     1793.33     19.60 o 
  -2   6   2        0.04        8.54      5.65 o 
  -1   6   2    10809.18    10326.36     61.18 o 
   0   6   2     2468.91     2878.22     24.61 o 
   1   6   2     1101.40      908.69     13.81 o 
   2   6   2       31.50       53.98      6.64 o 
   3   6   2    41005.91    40321.28    203.48 o 
   4   6   2       95.75       96.91      8.13 o 
   5   6   2      372.45      373.97     11.50 o 
   6   6   2      561.55      562.99     20.36 o 
   7   6   2    13358.92    12790.63     76.53 o 
   8   6   2      421.76      421.48     12.47 o 
   9   6   2      275.98      203.88     11.06 o 
  10   6   2     2644.36     2711.83     30.05 o 
  11   6   2     3888.13     3826.30     37.18 o 
  12   6   2      673.71      766.57     19.14 o 
  13   6   2      406.09      451.02     16.83 o 
  14   6   2      166.46      163.03     13.04 o 
  15   6   2      843.30      868.01     24.21 o 
  16   6   2     1360.59     1300.57     27.45 o 
  17   6   2     5229.08     5288.70     63.14 o 
  18   6   2      199.58      200.82     19.28 o 
  19   6   2     6084.48     6110.07     71.91 o 
  20   6   2      174.82      152.56     20.01 o 
  21   6   2      538.09      632.94     28.61 o 
  22   6   2      702.32      746.09     31.79 o 
 -22   7   2       21.82       11.13     17.85 o 
 -21   7   2     1487.77     1406.17     37.53 o 
 -20   7   2     1122.83     1198.15     34.84 o 
 -19   7   2     5269.85     5531.23     71.58 o 
 -18   7   2       28.87       12.23     15.27 o 
 -17   7   2     1825.09     1774.10     39.01 o 
 -16   7   2     2852.48     2750.14     41.81 o 
 -15   7   2     3572.37     3575.23     46.33 o 
 -14   7   2     1771.30     1919.95     31.64 o 
 -13   7   2      179.17      191.55     14.82 o 
 -12   7   2     2183.96     2047.40     30.84 o 
 -11   7   2     1275.65     1219.23     24.12 o 
 -10   7   2     1013.30     1069.23     23.89 o 
  -9   7   2     3734.70     3532.29     39.70 o 
  -8   7   2     1610.00     1487.78     25.39 o 
  -7   7   2     3254.87     3432.47     49.79 o 
  -6   7   2      514.07      549.00     17.26 o 
  -5   7   2     5669.94     5604.28     50.15 o 
  -4   7   2     1811.66     1727.31     24.01 o 
  -3   7   2     1445.79     1300.61     19.98 o 
  -2   7   2      124.81      130.62      9.56 o 
  -1   7   2     2215.97     2023.63     23.96 o 
   0   7   2     6919.55     6769.59     45.58 o 
   1   7   2    26793.18    26642.76    135.75 o 
   2   7   2     1362.45     1243.92     16.58 o 
   3   7   2      348.80      290.50     11.12 o 
   4   7   2     3427.37     3252.52     31.16 o 
   5   7   2      522.54      551.25     19.18 o 
   6   7   2      423.83      399.44     13.81 o 
   7   7   2     1803.00     1668.13     24.48 o 
   8   7   2      658.71      632.26     17.64 o 
   9   7   2     1381.98     1375.13     22.96 o 
  10   7   2      861.79      778.63     19.15 o 
  11   7   2     1180.16     1198.48     22.92 o 
  12   7   2     1216.29     1178.28     24.79 o 
  13   7   2     3946.91     3711.56     41.88 o 
  14   7   2      317.55      292.25     16.41 o 
  15   7   2     5051.17     5122.41     55.34 o 
  16   7   2       11.23        7.63     14.03 o 
  17   7   2     2285.80     2122.65     37.69 o 
  18   7   2      168.01      203.83     20.27 o 
  19   7   2     1328.47     1282.08     36.80 o 
  20   7   2       77.33       45.74     18.04 o 
  21   7   2     2581.65     2488.26     50.36 o 
 -21   8   2     1525.38     1505.12     38.92 o 
 -20   8   2       52.28       54.31     18.80 o 
 -19   8   2     2726.85     2740.90     47.88 o 
 -18   8   2     1846.03     1817.41     38.07 o 
 -17   8   2     5296.84     5635.76     64.19 o 
 -16   8   2      369.25      360.27     21.89 o 
 -15   8   2     3401.30     3401.94     47.27 o 
 -14   8   2      590.58      596.91     22.00 o 
 -13   8   2     1912.74     2156.77     33.91 o 
 -12   8   2      486.58      479.89     26.92 o 
 -11   8   2      590.58      555.20     19.98 o 
 -10   8   2     1524.91     1508.38     28.83 o 
  -9   8   2      440.26      389.34     17.52 o 
  -8   8   2     1280.88     1303.91     27.50 o 
  -7   8   2       57.82       60.53     11.59 o 
  -6   8   2     1663.48     1687.98     31.01 o 
  -5   8   2     2807.44     2682.41     34.15 o 
  -4   8   2      416.98      447.84     16.69 o 
  -3   8   2     9466.99     9236.27     72.89 o 
  -2   8   2     5138.95     5036.83     42.87 o 
  -1   8   2     2705.47     2627.15     30.40 o 
   0   8   2      509.80      485.79     14.92 o 
   1   8   2     8805.10     8674.24     70.25 o 
   2   8   2     2229.63     2199.38     32.99 o 
   3   8   2      854.37      865.52     21.96 o 
   4   8   2     3151.68     2904.95     36.77 o 
   5   8   2       21.20       16.16     11.05 o 
   6   8   2       32.50       37.66     11.43 o 
   7   8   2     2618.21     2584.05     33.90 o 
   8   8   2      747.08      803.36     21.94 o 
   9   8   2     4002.22     4049.18     42.34 o 
  10   8   2      142.58      164.50     14.63 o 
  11   8   2      381.19      378.17     18.92 o 
  12   8   2      495.76      479.42     20.72 o 
  13   8   2      592.30      525.73     22.80 o 
  14   8   2       61.39       99.87     16.67 o 
  15   8   2     2062.07     2142.73     41.77 o 
  16   8   2      172.91      218.69     21.42 o 
  17   8   2     2982.70     3022.80     51.09 o 
  18   8   2      591.42      634.50     32.00 o 
  19   8   2     3442.50     3422.47     60.93 o 
  20   8   2      133.99      168.03     23.98 o 
 -19   9   2     2656.01     2703.75     69.83 o 
 -18   9   2      365.47      371.95     34.15 o 
 -17   9   2      364.06      394.72     33.56 o 
 -16   9   2     1620.13     1631.19     38.10 o 
 -15   9   2     2424.07     2343.91     43.38 o 
 -14   9   2     1932.08     2030.45     37.24 o 
 -13   9   2      502.83      524.47     21.63 o 
 -12   9   2     2333.52     2333.62     36.08 o 
 -11   9   2      537.22      540.46     21.09 o 
 -10   9   2      131.69      117.99     14.90 o 
  -9   9   2     1004.41     1065.07     28.52 o 
  -8   9   2     1983.72     1744.60     39.67 o 
  -7   9   2      229.20      248.45     17.02 o 
  -6   9   2     9404.01     9145.30     95.10 o 
  -5   9   2     5065.54     4807.52     56.46 o 
  -4   9   2      208.94      200.68     16.60 o 
  -3   9   2       69.53       60.18     13.77 o 
  -2   9   2       12.53       -5.49     20.34 o 
  -1   9   2       32.81       37.96     14.21 o 
   0   9   2     3003.61     3046.94     45.29 o 
   1   9   2      163.86      174.94     15.33 o 
   2   9   2     8824.60     9076.22     80.39 o 
   3   9   2       64.21       68.31     13.44 o 
   4   9   2      608.02      649.73     23.13 o 
   5   9   2      334.53      338.08     18.64 o 
   6   9   2     7181.88     7013.82     75.36 o 
   7   9   2     3700.47     3678.46     45.41 o 
   8   9   2      251.60      238.90     19.04 o 
   9   9   2      362.35      344.21     20.39 o 
  10   9   2      733.53      705.19     26.53 o 
  11   9   2     1778.22     1787.17     45.93 o 
  12   9   2      239.27      251.95     20.39 o 
  13   9   2      319.43      289.79     21.99 o 
  14   9   2       53.08       50.03     19.41 o 
  15   9   2      935.42      981.94     33.82 o 
  16   9   2      924.52     1015.46     35.25 o 
  17   9   2      187.72      210.83     24.00 o 
  18   9   2     1240.54     1214.57     43.13 o 
 -17  10   2     2231.65     2243.80     50.12 o 
 -16  10   2     1343.64     1349.71     42.67 o 
 -15  10   2     1306.45     1353.15     39.67 o 
 -14  10   2      353.69      421.58     26.46 o 
 -13  10   2     2257.66     2219.82     45.69 o 
 -12  10   2     1489.80     1501.09     35.51 o 
 -11  10   2      348.46      356.33     22.77 o 
 -10  10   2       99.43      103.95     17.32 o 
  -9  10   2     1148.01     1090.70     31.54 o 
  -8  10   2     1502.82     1515.96     55.21 o 
  -7  10   2     2392.40     2298.26     41.37 o 
  -6  10   2      967.02     1029.31     30.73 o 
  -5  10   2      161.49      132.91     17.38 o 
  -4  10   2      797.96      777.21     29.50 o 
  -3  10   2     5589.15     5574.09     77.22 o 
  -2  10   2      634.19      682.29     28.18 o 
  -1  10   2     5814.54     5765.83     71.72 o 
   0  10   2       45.35       59.24     17.09 o 
   1  10   2     1027.81     1068.33     36.26 o 
   2  10   2     2725.09     2727.69     47.69 o 
   3  10   2      499.31      509.58     23.30 o 
   4  10   2     2727.67     2727.99     44.08 o 
   5  10   2     1511.25     1595.58     46.20 o 
   6  10   2      136.51      151.95     18.15 o 
   7  10   2       67.67       67.80     18.80 o 
   8  10   2     1587.20     1581.12     40.84 o 
   9  10   2      755.81      803.76     33.63 o 
  10  10   2       73.00       62.42     18.63 o 
  11  10   2       17.32       35.11     17.92 o 
  12  10   2      153.79      163.84     21.40 o 
  13  10   2      281.96      250.26     23.59 o 
  14  10   2      692.56      788.59     34.63 o 
  15  10   2      248.35      300.86     25.06 o 
  16  10   2      222.28      231.84     23.06 o 
 -15  11   2      289.39      274.47     26.13 o 
 -14  11   2     2371.56     2301.45     54.86 o 
 -13  11   2       84.15      114.64     21.35 o 
 -12  11   2     1352.76     1318.20     38.90 o 
 -11  11   2       11.34       37.80     19.31 o 
 -10  11   2      393.95      363.58     24.01 o 
  -9  11   2      424.84      493.88     26.33 o 
  -8  11   2     2200.75     2216.65     46.96 o 
  -7  11   2      173.77      154.33     20.67 o 
  -6  11   2      361.28      336.65     25.17 o 
  -5  11   2      184.29      168.57     20.92 o 
  -4  11   2     4815.61     4714.21     90.82 o 
  -3  11   2       48.46       40.68     18.28 o 
  -2  11   2      125.78      147.95     20.57 o 
  -1  11   2     1666.08     1629.84     40.69 o 
   0  11   2     9965.75     9642.45    125.96 o 
   1  11   2      487.91      501.75     31.40 o 
   2  11   2     4086.55     3930.83     65.65 o 
   3  11   2      363.24      308.57     23.81 o 
   4  11   2     5094.88     4991.84     74.68 o 
   5  11   2      414.79      356.28     27.97 o 
   6  11   2     4764.19     4518.56     67.47 o 
   7  11   2     1133.87     1170.26     38.99 o 
   8  11   2      305.45      328.47     36.41 o 
   9  11   2        6.19       -0.65     19.29 o 
  10  11   2      494.09      491.86     42.35 o 
  11  11   2      181.53      156.86     22.52 o 
  12  11   2     1041.61     1114.69     39.12 o 
  13  11   2      169.97      225.17     28.10 o 
 -11  12   2       63.06       29.61     23.37 o 
 -10  12   2        9.52        3.33     23.61 o 
  -9  12   2       24.55       46.00     22.60 o 
  -8  12   2      127.52      150.74     21.78 o 
  -7  12   2      213.42      161.93     22.62 o 
  -6  12   2      137.51      147.76     21.92 o 
  -5  12   2      115.12      106.07     26.84 o 
  -4  12   2     1564.03     1588.38     43.36 o 
  -3  12   2      711.92      707.84     33.28 o 
  -2  12   2     2551.85     2668.96     53.16 o 
  -1  12   2       54.15       16.91     19.24 o 
   0  12   2     1581.61     1540.08     49.23 o 
   1  12   2        4.75       -3.28     18.73 o 
   2  12   2     1400.70     1412.46     48.86 o 
   3  12   2      519.81      442.26     35.44 o 
   4  12   2     4937.56     4858.05     80.39 o 
   5  12   2        1.49      -19.99     19.99 o 
   6  12   2      936.88      974.96     43.19 o 
   7  12   2       82.11       87.14     26.11 o 
   8  12   2      131.29      114.48     26.06 o 
   9  12   2      269.41      271.32     30.12 o 
  10  12   2      131.02      130.42     22.95 o 
  -5  13   2      433.85      557.00     33.54 o 
  -4  13   2     5363.00     5582.69     80.52 o 
  -3  13   2      164.35      181.58     25.58 o 
  -2  13   2      136.37      201.60     40.13 o 
  -1  13   2       97.04       91.67     22.96 o 
   0  13   2     2642.38     2507.61     54.99 o 
   1  13   2      488.75      469.78     34.24 o 
   2  13   2      154.43       88.33     25.49 o 
   3  13   2        3.33      -20.58     23.24 o 
   4  13   2     2248.38     2180.39     58.02 o 
 -27   0   3     5673.98     5712.30    103.54 o 
 -25   0   3     8993.53     8537.17    125.71 o 
 -23   0   3     1370.61     1421.31     92.99 o 
 -21   0   3      707.66      740.05     36.75 o 
 -19   0   3      766.10      686.99     37.05 o 
 -17   0   3     3682.47     3883.78     56.10 o 
 -15   0   3     8922.79     9133.11    134.02 o 
 -13   0   3     3949.31     4622.04     47.88 o 
 -11   0   3    16891.24    16937.58    114.92 o 
  -9   0   3     6330.38     6364.94     53.24 o 
  -7   0   3     4496.96     4737.31     39.78 o 
  -5   0   3      763.23      888.42     14.49 o 
  -3   0   3     1121.46     1357.69     11.75 o 
  -1   0   3    41809.37    42683.08    283.71 o 
   1   0   3      518.53      544.89     10.74 o 
   3   0   3       18.99        0.61      6.67 o 
   5   0   3      726.77      602.27     14.09 o 
   7   0   3     5630.08     7052.93     67.78 o 
   9   0   3     1061.20     1066.39     21.49 o 
  11   0   3    24575.33    25920.30    173.06 o 
  13   0   3     2285.97     2049.42     28.85 o 
  15   0   3    18930.70    18706.56    145.93 o 
  17   0   3     1481.48     1555.07     36.47 o 
  19   0   3       59.81       96.07     17.88 o 
  21   0   3      749.55      738.84     46.95 o 
  23   0   3     3276.41     3609.89     91.38 o 
 -27   1   3      296.75      290.35     28.98 o 
 -26   1   3      103.48       94.84     22.91 o 
 -25   1   3     3733.61     3569.98     63.48 o 
 -24   1   3     1024.19      971.74     32.06 o 
 -23   1   3     7271.22     7283.10     88.08 o 
 -22   1   3      167.72      144.39     17.55 o 
 -21   1   3       12.49        8.41     12.56 o 
 -20   1   3      169.00      181.70     16.21 o 
 -19   1   3    11079.60    11025.21     89.00 o 
 -18   1   3       84.34       77.85     11.28 o 
 -17   1   3      287.27      241.39     15.39 o 
 -16   1   3       26.96       34.33      8.86 o 
 -15   1   3      344.04      343.96     10.69 o 
 -14   1   3     4250.69     4452.22     32.77 o 
 -13   1   3    25118.27    25178.87    127.29 o 
 -12   1   3     7145.62     7433.01     45.00 o 
 -11   1   3     4107.24     4218.03     29.02 o 
 -10   1   3     4948.43     5410.34     33.75 o 
  -9   1   3    45799.52    47066.04    230.64 o 
  -8   1   3      409.18      443.54      7.95 o 
  -7   1   3      584.24      478.75      8.19 o 
  -6   1   3     1702.15     1677.54     14.55 o 
  -5   1   3    18466.13    18944.88     99.05 o 
  -4   1   3    10667.43    10977.49     59.16 o 
  -3   1   3    99063.87    99954.81    558.23 o 
  -2   1   3       81.20       92.05      4.74 o 
  -1   1   3    13669.85    13301.92     91.09 o 
   0   1   3      890.09      899.33     12.33 o 
   1   1   3     7981.82     8540.46     44.79 o 
   2   1   3     1420.28     1409.46     16.69 o 
   3   1   3     1191.15     1262.13     12.47 o 
   4   1   3     9584.46     9933.71     82.67 o 
   5   1   3     2448.55     3097.73     22.16 o 
   6   1   3     1411.38     1510.41     15.00 o 
   7   1   3       68.56       97.74      7.33 o 
   8   1   3    15886.05    16099.15     83.67 o 
   9   1   3    21183.12    22632.27    110.58 o 
  10   1   3     1161.29     1340.49     14.99 o 
  11   1   3     1101.84     1110.19     24.93 o 
  12   1   3     1713.58     1600.09     17.45 o 
  13   1   3    31978.95    31670.10    154.44 o 
  14   1   3      947.08      964.05     16.03 o 
  15   1   3     3291.12     3140.90     29.77 o 
  16   1   3      309.59      302.23     13.25 o 
  17   1   3     8302.43     8271.12     62.80 o 
  18   1   3       82.03       84.75     13.10 o 
  19   1   3     1116.95     1100.65     26.32 o 
  20   1   3       82.74       65.53     15.29 o 
  21   1   3      548.83      460.99     25.22 o 
  22   1   3       73.22       56.89     21.07 o 
  23   1   3       82.69        0.28     21.76 o 
  24   1   3     1222.21     1219.17     50.42 o 
 -26   2   3     2379.14     2455.78     73.67 o 
 -25   2   3      211.46      261.70     26.39 o 
 -24   2   3      132.43      130.82     22.53 o 
 -23   2   3      226.75      160.28     22.34 o 
 -22   2   3     2508.21     2448.48     44.51 o 
 -21   2   3      170.74      226.16     21.08 o 
 -20   2   3     3322.98     3128.71     42.50 o 
 -19   2   3     1620.29     1551.95     28.12 o 
 -18   2   3      291.24      303.71     15.56 o 
 -17   2   3      796.73      829.92     23.26 o 
 -16   2   3      572.67      575.35     17.50 o 
 -15   2   3     2654.01     2635.84     27.35 o 
 -14   2   3      163.60      213.57      9.86 o 
 -13   2   3      584.39      610.99     10.89 o 
 -12   2   3     1432.56     1462.32     16.36 o 
 -11   2   3    15949.77    16130.26     91.73 o 
 -10   2   3      138.20      133.68      6.94 o 
  -9   2   3     1231.35     1416.13     13.85 o 
  -8   2   3    13275.78    14370.73     77.17 o 
  -7   2   3     4980.85     5005.30     31.35 o 
  -6   2   3     2894.73     2770.94     22.26 o 
  -5   2   3     9568.82     9711.97     52.25 o 
  -4   2   3     4114.30     4487.17     28.11 o 
  -3   2   3      284.11      310.00      6.51 o 
  -2   2   3     7556.37     7930.57     42.32 o 
  -1   2   3     8297.22     8815.87     49.22 o 
   0   2   3     4249.47     4040.07     24.11 o 
   1   2   3     6016.04     6160.96     35.78 o 
   2   2   3     2010.61     1900.86     14.51 o 
   3   2   3     2094.21     1887.05     16.13 o 
   4   2   3     1230.23     1259.28     18.23 o 
   5   2   3      157.95      117.66      6.70 o 
   6   2   3     3737.33     4096.35     28.93 o 
   7   2   3     1070.37     1263.09     15.26 o 
   8   2   3    11452.50    11598.81     61.37 o 
   9   2   3     8151.50     8364.51     47.89 o 
  10   2   3     9482.80     9332.09     51.64 o 
  11   2   3     9328.51     9202.33     51.87 o 
  12   2   3       38.37       72.34      7.15 o 
  13   2   3     9750.83     9751.40     56.03 o 
  14   2   3     4189.02     4039.06     31.32 o 
  15   2   3     6691.76     6669.74     46.08 o 
  16   2   3     8529.25     8413.58     60.24 o 
  17   2   3     1141.58     1019.84     23.28 o 
  18   2   3      710.12      787.33     31.32 o 
  19   2   3      208.86      211.64     19.18 o 
  20   2   3     1356.78     1276.84     34.03 o 
  21   2   3      882.26      901.57     31.71 o 
  22   2   3      223.77      220.83     33.85 o 
  23   2   3      296.89      354.36     28.88 o 
  24   2   3        7.02       -6.75     24.01 o 
 -26   3   3       89.59       79.13     22.38 o 
 -25   3   3     1374.01     1349.37     45.70 o 
 -24   3   3     4057.97     3742.61     60.46 o 
 -23   3   3      835.87      894.05     31.45 o 
 -22   3   3      453.83      468.71     25.85 o 
 -21   3   3       95.34       72.64     17.53 o 
 -20   3   3     2674.74     2557.01     39.30 o 
 -19   3   3      252.66      264.74     16.15 o 
 -18   3   3      372.69      415.82     18.28 o 
 -17   3   3      477.55      553.63     18.56 o 
 -16   3   3     3958.57     3983.04     36.78 o 
 -15   3   3       72.66       83.54      9.41 o 
 -14   3   3     3452.97     3447.61     33.78 o 
 -13   3   3     2780.35     2555.96     29.55 o 
 -12   3   3     1951.17     1918.68     20.12 o 
 -11   3   3      563.80      648.40     11.80 o 
 -10   3   3    11092.68    11382.62     68.69 o 
  -9   3   3    11290.99    11672.33     66.20 o 
  -8   3   3     5729.34     5485.42     35.35 o 
  -7   3   3    26861.49    27755.15    147.15 o 
  -6   3   3     3244.04     3541.31     27.24 o 
  -5   3   3     9596.96    10041.39     55.17 o 
  -4   3   3    10112.79     9464.68     52.00 o 
  -3   3   3    19875.78    19720.30    100.00 o 
  -2   3   3     4013.82     4320.43     29.78 o 
  -1   3   3       20.18       34.03      4.63 o 
   0   3   3      844.91      939.61     10.47 o 
   1   3   3     5633.75     5800.30     34.40 o 
   2   3   3      621.18      660.95      9.70 o 
   3   3   3      152.58      160.40      5.86 o 
   4   3   3     1104.89     1137.21     16.31 o 
   5   3   3     3142.78     3514.97     27.61 o 
   6   3   3     6753.77     6947.76     41.66 o 
   7   3   3      363.19      401.83      9.40 o 
   8   3   3    21095.76    20741.45    106.84 o 
   9   3   3     7054.76     6567.04     42.16 o 
  10   3   3     1078.59     1060.21     14.91 o 
  11   3   3     3134.11     3182.95     26.77 o 
  12   3   3    13678.19    13559.07     75.16 o 
  13   3   3    12142.95    12050.42     76.73 o 
  14   3   3      217.63      240.18     10.89 o 
  15   3   3      680.29      700.02     18.65 o 
  16   3   3      718.92      752.89     22.59 o 
  17   3   3      341.48      309.70     18.56 o 
  18   3   3      100.68       94.51     15.26 o 
  19   3   3       19.01       32.24     15.75 o 
  20   3   3      150.21      153.41     29.33 o 
  21   3   3      538.83      539.40     27.10 o 
  22   3   3      114.98      133.48     21.59 o 
  23   3   3        0.87       18.69     21.30 o 
  24   3   3      948.93      961.85     42.43 o 
 -25   4   3      549.80      605.90     32.87 o 
 -24   4   3        7.79      -17.80     17.80 o 
 -23   4   3       87.76       69.90     19.81 o 
 -22   4   3     5424.12     5246.58     69.77 o 
 -21   4   3      747.81      723.08     24.67 o 
 -20   4   3       43.88       67.97     13.67 o 
 -19   4   3      437.27      467.13     19.65 o 
 -18   4   3      599.70      579.64     25.55 o 
 -17   4   3      732.98      802.68     22.58 o 
 -16   4   3       69.88       72.47      9.84 o 
 -15   4   3     1207.02     1099.26     20.36 o 
 -14   4   3     1814.92     1857.91     24.71 o 
 -13   4   3     4920.48     4752.64     40.77 o 
 -12   4   3       18.79       27.47      7.38 o 
 -11   4   3     3817.34     3580.17     30.43 o 
 -10   4   3     7967.37     7590.63     50.45 o 
  -9   4   3     3930.26     4726.74     33.37 o 
  -8   4   3      180.46      225.13      7.95 o 
  -7   4   3       56.34       78.91      6.52 o 
  -6   4   3    14007.62    13463.95     80.41 o 
  -5   4   3     3884.98     4379.68     34.30 o 
  -4   4   3     8869.71     9171.30     57.80 o 
  -3   4   3     3740.19     3676.88     26.99 o 
  -2   4   3     8646.52     8634.72     51.77 o 
  -1   4   3     3617.91     3714.10     25.51 o 
   0   4   3     3311.48     3169.22     23.04 o 
   1   4   3     1773.77     1771.06     16.16 o 
   2   4   3     2754.99     2767.26     21.35 o 
   3   4   3       72.58       68.12      6.19 o 
   4   4   3      473.64      497.22     11.52 o 
   5   4   3     2671.14     2743.28     24.22 o 
   6   4   3     1990.88     2131.32     27.56 o 
   7   4   3      967.26      942.58     15.60 o 
   8   4   3     3031.31     3192.57     24.39 o 
   9   4   3      485.62      432.98      9.93 o 
  10   4   3    18261.70    17766.85     93.07 o 
  11   4   3     1045.64      999.31     15.35 o 
  12   4   3     1657.62     1618.36     21.44 o 
  13   4   3      649.13      609.12     15.58 o 
  14   4   3      896.63      897.98     25.36 o 
  15   4   3      751.49      785.69     20.23 o 
  16   4   3     5833.21     6130.93     70.95 o 
  17   4   3      426.69      432.10     19.90 o 
  18   4   3       40.64       91.25     16.08 o 
  19   4   3     2101.68     2191.40     40.49 o 
  20   4   3      448.11      424.45     23.43 o 
  21   4   3       84.19       49.65     17.43 o 
  22   4   3      219.20      157.36     20.51 o 
  23   4   3       93.58       97.57     23.81 o 
 -25   5   3     1908.14     2058.42     49.97 o 
 -24   5   3     4599.80     4362.41     67.21 o 
 -23   5   3       76.04       56.68     20.25 o 
 -22   5   3       21.37       40.08     17.69 o 
 -21   5   3     1161.43     1058.03     31.41 o 
 -20   5   3     1669.89     1657.59     34.38 o 
 -19   5   3      826.43      817.81     33.28 o 
 -18   5   3      316.38      318.53     18.69 o 
 -17   5   3     1996.92     1943.79     36.22 o 
 -16   5   3       86.18       91.74     12.83 o 
 -15   5   3      279.44      227.97     16.03 o 
 -14   5   3     3082.74     3004.88     35.43 o 
 -13   5   3      229.94      239.89     13.54 o 
 -12   5   3      354.38      343.99     12.26 o 
 -11   5   3     1296.93     1439.63     25.04 o 
 -10   5   3    20813.12    20798.81    123.44 o 
  -9   5   3     1049.43     1057.11     14.89 o 
  -8   5   3    10795.93    10069.40     62.46 o 
  -7   5   3     9884.98    10191.44     62.40 o 
  -6   5   3     2112.53     1990.84     21.44 o 
  -5   5   3    16242.68    17463.37    107.92 o 
  -4   5   3    17336.55    16402.17     92.84 o 
  -3   5   3     3289.98     3615.71     28.55 o 
  -2   5   3    17664.79    18057.58     95.80 o 
  -1   5   3     5900.90     5839.44     40.76 o 
   0   5   3     2463.77     2494.50     22.66 o 
   1   5   3     2794.01     2727.51     22.62 o 
   2   5   3      557.54      585.60     10.94 o 
   3   5   3        6.16        8.94      6.34 o 
   4   5   3     1255.01     1304.81     16.93 o 
   5   5   3     1207.81     1302.82     17.47 o 
   6   5   3     7784.03     7183.54     49.41 o 
   7   5   3      499.13      525.72     12.62 o 
   8   5   3    15292.60    14687.19     78.93 o 
   9   5   3      103.67      109.05      7.56 o 
  10   5   3     3326.98     3200.69     29.78 o 
  11   5   3       82.02       67.95      9.16 o 
  12   5   3    14560.28    14821.53     94.52 o 
  13   5   3     1856.64     1941.59     27.40 o 
  14   5   3      209.58      194.90     13.29 o 
  15   5   3      363.34      360.60     20.23 o 
  16   5   3      427.33      421.82     18.85 o 
  17   5   3      221.94      222.27     17.30 o 
  18   5   3     4496.78     4387.72     62.59 o 
  19   5   3      134.45      190.44     19.85 o 
  20   5   3      370.11      444.53     24.53 o 
  21   5   3        0.32       -3.25     16.18 o 
  22   5   3       75.57       65.48     19.02 o 
 -24   6   3       21.71        9.17     20.09 o 
 -23   6   3      505.69      487.06     28.01 o 
 -22   6   3     6096.72     6244.99     70.88 o 
 -21   6   3       23.63       16.24     15.71 o 
 -20   6   3     1283.24     1365.69     33.69 o 
 -19   6   3      409.18      348.13     20.42 o 
 -18   6   3      858.70      890.65     27.29 o 
 -17   6   3     1056.49     1096.24     28.52 o 
 -16   6   3      507.16      526.85     21.63 o 
 -15   6   3      715.30      745.08     26.33 o 
 -14   6   3     1246.45     1117.52     23.74 o 
 -13   6   3       56.30       46.86     10.54 o 
 -12   6   3      300.64      289.82     14.19 o 
 -11   6   3       23.72       32.15      9.70 o 
 -10   6   3    16226.07    15397.91     98.48 o 
  -9   6   3      576.36      580.10     17.28 o 
  -8   6   3     1629.14     1586.47     22.88 o 
  -7   6   3     1922.25     1845.41     24.12 o 
  -6   6   3    22790.30    21973.36    128.78 o 
  -5   6   3     1933.60     1971.16     24.75 o 
  -4   6   3       49.05       71.76      7.71 o 
  -3   6   3     3728.68     3647.22     30.55 o 
  -2   6   3     2531.64     2345.94     22.58 o 
  -1   6   3      461.77      451.63     11.40 o 
   0   6   3     4788.16     4712.83     34.08 o 
   1   6   3     1309.16     1248.05     15.92 o 
   2   6   3     4090.77     4064.04     40.97 o 
   3   6   3      484.47      450.91     11.57 o 
   4   6   3     1194.06     1273.45     18.61 o 
   5   6   3      644.05      636.41     14.50 o 
   6   6   3     7239.72     6747.55     52.73 o 
   7   6   3      239.61      261.55     10.93 o 
   8   6   3       23.11       17.94      7.18 o 
   9   6   3      636.89      699.22     16.54 o 
  10   6   3    13823.13    13978.43     89.48 o 
  11   6   3      937.55      912.84     19.18 o 
  12   6   3       93.19      107.16     11.87 o 
  13   6   3      120.01      113.92     12.32 o 
  14   6   3      432.47      462.03     17.59 o 
  15   6   3      877.99      919.97     25.12 o 
  16   6   3      937.83      996.44     25.82 o 
  17   6   3      164.41      143.72     16.91 o 
  18   6   3     1847.13     1973.49     38.83 o 
  19   6   3      193.23      182.51     20.20 o 
  20   6   3     4527.11     4568.04     60.47 o 
  21   6   3        0.67       17.71     18.48 o 
  22   6   3      157.07      185.42     22.52 o 
 -23   7   3     1236.73     1292.68     40.35 o 
 -22   7   3      301.55      254.62     21.97 o 
 -21   7   3     1299.72     1263.68     35.88 o 
 -20   7   3     1181.20     1282.53     34.53 o 
 -19   7   3       90.96      140.39     17.73 o 
 -18   7   3      913.91      961.59     29.37 o 
 -17   7   3     1982.21     1973.29     40.51 o 
 -16   7   3      706.64      706.02     25.23 o 
 -15   7   3        5.79       18.14     17.85 o 
 -14   7   3      424.73      522.54     30.12 o 
 -13   7   3     1480.85     1603.90     28.66 o 
 -12   7   3      120.60      171.51     14.04 o 
 -11   7   3      323.63      285.68     14.90 o 
 -10   7   3      850.58      831.86     21.62 o 
  -9   7   3      187.47      180.27     13.17 o 
  -8   7   3    24822.66    23883.62    157.26 o 
  -7   7   3      822.23      829.71     18.86 o 
  -6   7   3     2268.40     2192.16     33.65 o 
  -5   7   3       67.82       72.10      9.57 o 
  -4   7   3     9140.03     8785.44     65.13 o 
  -3   7   3     2637.77     2704.05     31.32 o 
  -2   7   3     2096.21     2051.96     24.69 o 
  -1   7   3      392.44      407.48     12.48 o 
   0   7   3     3120.05     3070.73     38.05 o 
   1   7   3       70.82       74.81      8.58 o 
   2   7   3      182.80      185.35     10.20 o 
   3   7   3       32.59       42.10      7.72 o 
   4   7   3     2305.25     2273.94     29.70 o 
   5   7   3       29.11       19.23      7.86 o 
   6   7   3     5199.06     5179.97     43.05 o 
   7   7   3       12.87        5.01      8.99 o 
   8   7   3     8323.59     8094.15     59.62 o 
   9   7   3      757.55      675.37     18.21 o 
  10   7   3     2856.27     2714.35     34.22 o 
  11   7   3       24.88       14.63     10.81 o 
  12   7   3     7510.72     7750.18     62.33 o 
  13   7   3      296.30      293.56     16.27 o 
  14   7   3      102.15       88.77     12.86 o 
  15   7   3      101.48      126.93     15.50 o 
  16   7   3       23.34       30.06     14.30 o 
  17   7   3      450.35      500.23     23.14 o 
  18   7   3     1072.40     1070.43     35.92 o 
  19   7   3      778.19      720.86     31.87 o 
  20   7   3       34.92       48.82     19.56 o 
 -21   8   3       36.42       -1.89     19.61 o 
 -20   8   3      610.58      671.90     28.55 o 
 -19   8   3       86.28       80.07     21.16 o 
 -18   8   3      177.44      208.88     19.25 o 
 -17   8   3      235.98      204.99     17.78 o 
 -16   8   3       37.58       56.06     14.12 o 
 -15   8   3     3069.62     3051.85     48.33 o 
 -14   8   3      445.73      409.20     20.66 o 
 -13   8   3     1570.49     1473.48     28.97 o 
 -12   8   3      507.33      510.40     19.40 o 
 -11   8   3     5343.63     5442.44     52.73 o 
 -10   8   3     8204.23     8037.51     70.12 o 
  -9   8   3        5.41       -1.08     11.63 o 
  -8   8   3      401.48      412.36     17.23 o 
  -7   8   3     2280.73     2365.20     32.68 o 
  -6   8   3    24966.19    24386.29    161.40 o 
  -5   8   3     4089.92     3973.84     40.53 o 
  -4   8   3      374.45      364.55     14.92 o 
  -3   8   3      442.86      463.19     16.20 o 
  -2   8   3     1526.99     1509.57     25.49 o 
  -1   8   3     5351.96     5387.50     49.11 o 
   0   8   3     1719.75     1637.92     24.33 o 
   1   8   3     2802.63     2773.28     31.26 o 
   2   8   3      237.33      233.34     13.40 o 
   3   8   3      609.80      602.71     19.78 o 
   4   8   3       23.39       25.79     11.09 o 
   5   8   3      203.37      186.96     14.01 o 
   6   8   3      538.67      570.29     19.85 o 
   7   8   3        8.54       21.45     11.82 o 
   8   8   3     5211.09     4972.56     52.68 o 
   9   8   3      590.87      566.71     28.70 o 
  10   8   3     3176.34     3215.17     46.99 o 
  11   8   3     2233.78     2156.46     36.58 o 
  12   8   3       26.74       44.44     16.56 o 
  13   8   3      686.18      618.50     23.16 o 
  14   8   3     3344.33     3212.30     58.02 o 
  15   8   3      253.47      238.44     30.42 o 
  16   8   3      742.41      713.76     30.23 o 
  17   8   3       42.57       52.37     21.55 o 
  18   8   3      238.20      295.09     32.94 o 
  19   8   3      331.61      370.52     27.88 o 
 -20   9   3      242.38      306.69     26.62 o 
 -19   9   3     1848.95     2010.19     41.61 o 
 -18   9   3      577.43      625.27     27.53 o 
 -17   9   3      106.11      120.40     18.36 o 
 -16   9   3     2766.59     2539.53     50.93 o 
 -15   9   3      372.14      429.28     21.22 o 
 -14   9   3      795.21      820.02     25.45 o 
 -13   9   3      519.12      425.50     20.02 o 
 -12   9   3       14.06       31.25     12.81 o 
 -11   9   3      529.14      528.21     21.49 o 
 -10   9   3      168.34      166.11     15.51 o 
  -9   9   3     4921.26     4773.88     51.59 o 
  -8   9   3     9625.33     9633.58     80.62 o 
  -7   9   3     3310.91     3212.71     40.61 o 
  -6   9   3     2679.32     2543.15     35.90 o 
  -5   9   3     1469.87     1481.58     32.97 o 
  -4   9   3     3732.55     3620.50     44.76 o 
  -3   9   3     2618.77     2527.89     37.03 o 
  -2   9   3       94.07       63.75     14.75 o 
  -1   9   3       32.58       39.52     13.79 o 
   0   9   3      172.48      193.01     15.34 o 
   1   9   3      847.96      860.23     24.39 o 
   2   9   3       82.94       79.65     13.34 o 
   3   9   3        2.94        9.79     12.01 o 
   4   9   3     3743.90     3513.97     43.19 o 
   5   9   3     1957.87     1915.44     32.59 o 
   6   9   3     1694.80     1591.55     30.01 o 
   7   9   3     2294.80     2263.97     39.43 o 
   8   9   3     2100.49     2010.83     37.79 o 
   9   9   3      176.99      204.27     17.34 o 
  10   9   3      120.03       93.88     15.96 o 
  11   9   3     2928.70     2735.68     43.18 o 
  12   9   3     2348.58     2434.82     41.86 o 
  13   9   3     3362.86     3328.23     61.98 o 
  14   9   3       69.93       41.79     17.52 o 
  15   9   3       24.41      -14.63     18.24 o 
  16   9   3      105.30       85.27     20.05 o 
  17   9   3      987.58      986.62     36.13 o 
 -18  10   3       48.16       19.02     19.76 o 
 -17  10   3      112.50       76.62     21.44 o 
 -16  10   3       36.09       39.92     19.59 o 
 -15  10   3       73.34       64.57     19.30 o 
 -14  10   3      143.03      166.11     20.82 o 
 -13  10   3      104.76      100.28     17.86 o 
 -12  10   3      336.63      340.29     23.44 o 
 -11  10   3     2676.46     2435.77     43.80 o 
 -10  10   3      831.23      915.43     30.43 o 
  -9  10   3      406.97      366.91     22.23 o 
  -8  10   3     1918.59     1875.40     38.54 o 
  -7  10   3     3978.63     3887.55     52.75 o 
  -6  10   3      968.82     1021.74     31.24 o 
  -5  10   3      990.46      967.71     40.13 o 
  -4  10   3      526.64      550.38     26.18 o 
  -3  10   3       25.30       29.12     16.85 o 
  -2  10   3      570.87      541.76     25.96 o 
  -1  10   3     1143.58     1044.41     32.89 o 
   0  10   3     2438.25     2432.79     49.62 o 
   1  10   3      502.03      522.67     25.81 o 
   2  10   3       51.07       41.70     15.02 o 
   3  10   3       51.68       91.35     15.43 o 
   4  10   3      329.81      325.26     19.87 o 
   5  10   3     1897.85     1873.41     46.32 o 
   6  10   3      819.35      798.11     30.24 o 
   7  10   3     1225.76     1233.39     36.26 o 
   8  10   3     1422.19     1520.27     39.40 o 
   9  10   3     1730.66     1762.37     40.45 o 
  10  10   3      156.97      153.11     19.22 o 
  11  10   3     1818.28     1942.00     41.25 o 
  12  10   3        1.27       20.56     17.15 o 
  13  10   3      239.87      237.69     21.85 o 
  14  10   3      269.72      243.02     23.27 o 
  15  10   3      922.79      948.71     35.79 o 
 -15  11   3      230.23      270.63     24.72 o 
 -14  11   3      666.43      684.48     46.61 o 
 -13  11   3     1029.19     1034.82     39.08 o 
 -12  11   3       13.33        5.04     18.44 o 
 -11  11   3      953.16      907.12     40.71 o 
 -10  11   3      371.59      417.63     25.12 o 
  -9  11   3     2732.37     2669.17     47.52 o 
  -8  11   3      173.51      186.31     21.93 o 
  -7  11   3     5876.50     5873.06     97.53 o 
  -6  11   3     1635.43     1714.07     44.59 o 
  -5  11   3     2381.81     2259.47     46.78 o 
  -4  11   3        8.95       17.57     17.25 o 
  -3  11   3     8191.15     8030.98    117.37 o 
  -2  11   3       21.55       32.06     17.67 o 
  -1  11   3      900.33      940.97     34.57 o 
   0  11   3     1090.46      961.84     44.40 o 
   1  11   3      968.34      928.48     37.45 o 
   2  11   3       74.13       72.65     18.67 o 
   3  11   3      390.37      362.08     27.10 o 
   4  11   3      314.22      358.92     43.87 o 
   5  11   3     1440.62     1450.23     45.16 o 
   6  11   3     1773.65     1729.06     43.79 o 
   7  11   3     1714.95     1662.29     44.13 o 
   8  11   3       67.40       48.42     20.56 o 
   9  11   3      811.67      835.84     36.67 o 
  10  11   3       58.67       35.23     19.60 o 
  11  11   3      397.78      387.56     26.87 o 
  12  11   3       19.74       26.75     20.34 o 
  13  11   3     5203.25     5219.87     74.80 o 
 -12  12   3      184.42      217.63     26.92 o 
 -11  12   3     3637.48     3575.42     69.60 o 
 -10  12   3     1920.83     1832.22     51.56 o 
  -9  12   3      277.63      253.70     25.78 o 
  -8  12   3       10.68       15.84     20.44 o 
  -7  12   3     3064.53     2946.71     56.09 o 
  -6  12   3      865.62      923.08     40.66 o 
  -5  12   3     1449.05     1417.62     42.28 o 
  -4  12   3      156.71      157.21     22.44 o 
  -3  12   3      346.82      273.94     25.33 o 
  -2  12   3      269.10      310.18     25.56 o 
  -1  12   3     1948.95     1875.68     45.26 o 
   0  12   3      233.72      229.22     29.71 o 
   1  12   3       37.04       38.66     20.07 o 
   2  12   3      205.59      258.44     28.05 o 
   3  12   3      309.44      402.04     30.63 o 
   4  12   3      168.04      243.19     40.27 o 
   5  12   3     1666.95     1680.97     51.53 o 
   6  12   3      173.49      196.43     27.58 o 
   7  12   3      334.40      402.04     32.47 o 
   8  12   3      101.75       91.94     26.77 o 
   9  12   3     1356.63     1425.14     47.19 o 
  -5  13   3      213.71      230.18     25.91 o 
  -4  13   3       98.04      132.37     23.51 o 
  -3  13   3     1759.50     1760.08     67.62 o 
  -2  13   3       49.39       58.02     21.74 o 
  -1  13   3       14.36       37.50     23.21 o 
   0  13   3       65.22       91.20     36.58 o 
   1  13   3      752.29      743.16     40.10 o 
   2  13   3       13.09        3.16     25.62 o 
   3  13   3      169.28      187.33     28.10 o 
 -26   0   4      435.68      389.77     36.34 o 
 -24   0   4     1949.79     1887.23     74.11 o 
 -22   0   4     1658.42     1483.82     60.31 o 
 -20   0   4    11041.20    10950.93    134.22 o 
 -18   0   4     5794.81     5571.48     81.30 o 
 -16   0   4    13004.74    12319.97    110.30 o 
 -14   0   4     5823.25     5373.76     57.04 o 
 -12   0   4     1961.20     2136.64     32.51 o 
 -10   0   4     5052.03     4902.04     44.84 o 
  -8   0   4    28014.39    29258.54    204.40 o 
  -6   0   4      708.20      943.91     11.99 o 
  -4   0   4   196988.09   193058.92   1125.99 o 
  -2   0   4     4838.75     5072.13    139.58 o 
   0   0   4   251390.88   243806.59   1592.72 o 
   2   0   4     1998.42     2123.39     35.87 o 
   4   0   4     2011.47     1833.24     22.84 o 
   6   0   4    17675.05    17418.45    150.48 o 
   8   0   4     2289.37     1960.73     28.52 o 
  10   0   4    56962.25    58253.92    423.86 o 
  12   0   4     5232.17     5223.95     49.00 o 
  14   0   4     4701.92     4411.16     50.66 o 
  16   0   4     8415.66     8103.76     79.05 o 
  18   0   4     4886.75     4733.07     67.81 o 
  20   0   4     1451.30     1355.38     67.27 o 
  22   0   4    12724.89    12959.81    193.40 o 
  24   0   4      345.80      491.86     99.70 o 
 -27   1   4      193.31      146.36     25.45 o 
 -26   1   4      357.83      380.71     29.58 o 
 -25   1   4      306.74      311.80     22.70 o 
 -24   1   4      123.68      128.93     18.66 o 
 -23   1   4      278.22      249.49     20.39 o 
 -22   1   4      568.10      562.94     24.02 o 
 -21   1   4      145.89       99.93     15.91 o 
 -20   1   4      180.45      209.11     16.66 o 
 -19   1   4      877.69      753.81     23.81 o 
 -18   1   4     1491.76     1506.79     25.07 o 
 -17   1   4     1200.03     1188.91     22.50 o 
 -16   1   4      535.80      455.46     14.01 o 
 -15   1   4     5761.21     6013.25     43.51 o 
 -14   1   4     2918.24     2746.47     23.72 o 
 -13   1   4     3208.60     3437.25     26.60 o 
 -12   1   4    30527.83    30278.88    148.84 o 
 -11   1   4     3836.89     3864.87     28.63 o 
 -10   1   4      639.21      633.92     11.56 o 
  -9   1   4    10444.87    10769.33     59.73 o 
  -8   1   4      123.62      135.98      5.78 o 
  -7   1   4     2222.65     2257.89     16.28 o 
  -6   1   4     5388.12     5586.14     30.98 o 
  -5   1   4      379.21      380.08      6.82 o 
  -4   1   4       95.88      111.93      7.87 o 
  -3   1   4     1068.59     1063.46     12.01 o 
  -2   1   4     7451.81     7819.15     41.66 o 
  -1   1   4     3065.62     3161.49     19.40 o 
   0   1   4    40174.35    40283.18    187.89 o 
   1   1   4    21736.54    22376.90    110.74 o 
   2   1   4     7480.41     7766.27     70.22 o 
   3   1   4    74909.13    78865.67    378.13 o 
   4   1   4       68.60       64.55      4.99 o 
   5   1   4    42979.90    44389.43    217.46 o 
   6   1   4     1449.61     1308.61     24.14 o 
   7   1   4    19155.98    20366.65    106.82 o 
   8   1   4    25988.06    26292.99    135.83 o 
   9   1   4     2957.67     3415.91     26.53 o 
  10   1   4     4598.01     4377.81     36.18 o 
  11   1   4      158.76      160.14      8.45 o 
  12   1   4     3244.67     3438.38     27.93 o 
  13   1   4      145.23      167.32      9.07 o 
  14   1   4     2042.60     2043.28     22.50 o 
  15   1   4       83.07       85.35      9.52 o 
  16   1   4     3378.38     3488.80     35.01 o 
  17   1   4     1849.88     1805.62     27.28 o 
  18   1   4     3937.53     3800.30     42.79 o 
  19   1   4      481.48      531.61     23.07 o 
  20   1   4     3285.83     3258.48     46.09 o 
  21   1   4      222.52      222.41     24.94 o 
  22   1   4      361.76      336.16     34.30 o 
  23   1   4       44.78       58.09     25.49 o 
  24   1   4     1416.21     1433.12     54.71 o 
 -27   2   4       52.54       35.11     22.59 o 
 -26   2   4       76.55       68.41     23.52 o 
 -25   2   4      429.55      384.22     28.74 o 
 -24   2   4      810.92      833.03     35.39 o 
 -23   2   4      223.76      191.90     22.34 o 
 -22   2   4      235.27      162.03     19.20 o 
 -21   2   4      181.38      173.58     17.79 o 
 -20   2   4     4417.69     4417.50     64.57 o 
 -19   2   4      329.23      310.74     16.07 o 
 -18   2   4     1362.93     1378.31     34.73 o 
 -17   2   4     1368.77     1409.41     24.78 o 
 -16   2   4     7770.39     7343.45     59.51 o 
 -15   2   4     2855.18     2798.11     27.77 o 
 -14   2   4     2568.79     2355.97     24.46 o 
 -13   2   4     1007.90      973.08     15.36 o 
 -12   2   4      556.61      588.84     12.84 o 
 -11   2   4    10577.30    10666.51     59.20 o 
 -10   2   4     7044.68     6745.48     42.14 o 
  -9   2   4     1461.84     1559.15     15.47 o 
  -8   2   4     1158.95     1347.12     16.66 o 
  -7   2   4     4142.66     4421.48     27.27 o 
  -6   2   4      123.37      205.61      5.07 o 
  -5   2   4     8576.99     9007.39     51.33 o 
  -4   2   4    49188.96    49822.11    252.43 o 
  -3   2   4      543.44      545.87     12.63 o 
  -2   2   4    12935.52    13041.25     69.10 o 
  -1   2   4    11935.84    12269.10     66.11 o 
   0   2   4    22082.86    21844.65    104.69 o 
   1   2   4    19570.47    19726.14     98.85 o 
   2   2   4    17060.95    17222.66     84.41 o 
   3   2   4    12353.92    12843.80     65.88 o 
   4   2   4     3562.44     3703.15     26.29 o 
   5   2   4     1658.47     1968.86     20.65 o 
   6   2   4    16136.20    15106.15     82.45 o 
   7   2   4     5669.65     6000.30     39.73 o 
   8   2   4     2369.78     2854.69     23.61 o 
   9   2   4     7040.49     7486.98     46.31 o 
  10   2   4    15545.88    15024.02     79.20 o 
  11   2   4     2778.62     2877.54     23.97 o 
  12   2   4     1582.45     1679.70     36.81 o 
  13   2   4     1473.88     1510.10     21.52 o 
  14   2   4      302.98      287.70     10.83 o 
  15   2   4      382.31      382.18     13.81 o 
  16   2   4     2264.80     2153.71     29.29 o 
  17   2   4      992.31      959.64     26.67 o 
  18   2   4     5262.44     5212.48     57.25 o 
  19   2   4      573.41      581.80     31.77 o 
  20   2   4      166.63      162.88     19.41 o 
  21   2   4      354.83      425.03     25.68 o 
  22   2   4     4390.18     4370.29     66.59 o 
  23   2   4      357.23      294.44     32.04 o 
  24   2   4      326.00      355.42     34.82 o 
 -26   3   4      306.78      327.42     28.47 o 
 -25   3   4      816.53      780.66     34.67 o 
 -24   3   4      121.76      114.89     19.59 o 
 -23   3   4      338.70      370.84     23.06 o 
 -22   3   4     2665.80     2624.13     44.77 o 
 -21   3   4      132.38       84.97     15.78 o 
 -20   3   4      554.85      562.17     23.62 o 
 -19   3   4       61.30       42.86     13.70 o 
 -18   3   4     5509.90     5391.75     49.40 o 
 -17   3   4     4394.25     4321.44     41.81 o 
 -16   3   4     1341.89     1385.55     21.35 o 
 -15   3   4     5344.21     5090.81     44.09 o 
 -14   3   4     2341.22     2387.25     27.25 o 
 -13   3   4    11859.81    11291.25     71.27 o 
 -12   3   4     9175.54     9225.00     74.31 o 
 -11   3   4     8046.05     8146.14     50.64 o 
 -10   3   4    18988.20    19577.82    104.67 o 
  -9   3   4     4178.39     4109.19     30.73 o 
  -8   3   4      420.83      370.09      8.56 o 
  -7   3   4     1060.01     1171.21     13.06 o 
  -6   3   4      160.14      162.39      5.81 o 
  -5   3   4      251.86      224.94      5.48 o 
  -4   3   4      303.29      286.04      5.65 o 
  -3   3   4     3137.83     3243.50     20.74 o 
  -2   3   4    30974.89    32416.04    159.96 o 
  -1   3   4     2011.51     2073.20     23.23 o 
   0   3   4    10064.54    10315.43     55.84 o 
   1   3   4     5058.38     5187.00     33.32 o 
   2   3   4      132.93      131.73      5.41 o 
   3   3   4     2974.68     2530.55     19.68 o 
   4   3   4    13320.12    13176.05     69.57 o 
   5   3   4    12454.80    12354.00     69.79 o 
   6   3   4     5821.58     5589.86     38.04 o 
   7   3   4     7830.22     7436.59     47.93 o 
   8   3   4    28506.72    28905.79    144.71 o 
   9   3   4     5173.31     5205.03     36.55 o 
  10   3   4     7042.17     7339.22     47.56 o 
  11   3   4      864.64      947.39     15.30 o 
  12   3   4     1194.29     1228.01     25.17 o 
  13   3   4     1546.80     1530.06     19.92 o 
  14   3   4      789.77      755.68     16.36 o 
  15   3   4     4005.14     3918.36     36.93 o 
  16   3   4      418.30      435.36     18.72 o 
  17   3   4     1958.98     1914.60     32.44 o 
  18   3   4     2176.97     2196.52     38.66 o 
  19   3   4     2876.27     3133.48     49.16 o 
  20   3   4     1657.31     1771.19     39.40 o 
  21   3   4      675.25      623.26     29.06 o 
  22   3   4      123.69      103.89     20.35 o 
  23   3   4     2042.94     2198.76     50.86 o 
 -26   4   4      100.30      105.52     23.22 o 
 -25   4   4      228.84      218.18     24.34 o 
 -24   4   4      408.69      336.10     28.72 o 
 -23   4   4       58.41       83.33     19.04 o 
 -22   4   4      267.40      270.74     21.01 o 
 -21   4   4     1766.52     1704.45     34.31 o 
 -20   4   4     1264.86     1213.39     28.31 o 
 -19   4   4      365.57      364.78     17.75 o 
 -18   4   4     1600.69     1598.31     28.92 o 
 -17   4   4     1559.17     1500.39     28.25 o 
 -16   4   4     3347.80     3309.17     35.52 o 
 -15   4   4     6329.22     6199.64     50.72 o 
 -14   4   4     3408.23     3134.31     33.00 o 
 -13   4   4     6649.03     6536.68     50.43 o 
 -12   4   4      423.12      410.40     12.70 o 
 -11   4   4     2319.87     2259.22     23.78 o 
 -10   4   4      229.94      193.26      8.89 o 
  -9   4   4      361.72      338.49     12.66 o 
  -8   4   4      354.85      352.97      9.27 o 
  -7   4   4    20616.65    21060.56    114.88 o 
  -6   4   4     3438.64     3651.17     26.29 o 
  -5   4   4    24729.87    26005.09    132.32 o 
  -4   4   4    18184.56    20226.20    104.77 o 
  -3   4   4     8273.85     8760.89     54.76 o 
  -2   4   4     8492.41     8988.09     53.64 o 
  -1   4   4     5349.98     5520.08     36.41 o 
   0   4   4     3340.29     3011.00     22.45 o 
   1   4   4    15379.82    15672.63     83.32 o 
   2   4   4     7322.50     7315.58     45.48 o 
   3   4   4     2602.98     2595.56     24.93 o 
   4   4   4     1310.29     1338.74     16.27 o 
   5   4   4     2249.19     2140.24     20.55 o 
   6   4   4     9597.99     8809.39     54.23 o 
   7   4   4     3034.45     2886.13     21.57 o 
   8   4   4     2572.29     2552.06     23.22 o 
   9   4   4      346.96      371.81     12.29 o 
  10   4   4     4276.85     4312.37     33.65 o 
  11   4   4     1065.17     1108.04     16.73 o 
  12   4   4     2235.52     2157.50     25.01 o 
  13   4   4     2755.98     2872.50     32.06 o 
  14   4   4     2213.27     2149.51     27.45 o 
  15   4   4      558.96      581.94     22.05 o 
  16   4   4     3217.89     3326.00     44.69 o 
  17   4   4     1562.21     1619.66     31.05 o 
  18   4   4     1935.05     2063.78     38.52 o 
  19   4   4      470.41      422.78     24.60 o 
  20   4   4      291.05      281.39     20.97 o 
  21   4   4     2804.54     2909.67     63.68 o 
  22   4   4     1368.95     1425.26     42.03 o 
  23   4   4      145.35      155.05     24.93 o 
 -25   5   4      408.28      480.52     47.79 o 
 -24   5   4       97.44       79.80     19.95 o 
 -23   5   4      958.85      922.83     36.89 o 
 -22   5   4      823.27      782.84     30.18 o 
 -21   5   4      511.24      492.64     24.93 o 
 -20   5   4       59.08       56.06     15.18 o 
 -19   5   4     1060.73     1041.51     26.35 o 
 -18   5   4      496.19      510.76     19.99 o 
 -17   5   4     8113.95     7892.88     67.82 o 
 -16   5   4     4794.16     4441.41     46.29 o 
 -15   5   4      732.45      710.49     23.35 o 
 -14   5   4     5621.74     5549.82     50.68 o 
 -13   5   4    33938.98    33846.82    194.41 o 
 -12   5   4      133.47      144.60      9.51 o 
 -11   5   4      662.09      678.57     14.25 o 
 -10   5   4     9464.58     9231.61     60.15 o 
  -9   5   4    10117.02    10358.94     64.51 o 
  -8   5   4     3973.90     3991.34     31.32 o 
  -7   5   4     1291.40     1325.64     16.15 o 
  -6   5   4     8739.56    10106.13     62.32 o 
  -5   5   4     1363.84     1299.41     22.62 o 
  -4   5   4     5604.58     5820.48     40.07 o 
  -3   5   4     3886.86     3944.55     30.28 o 
  -2   5   4      934.15     1224.02     15.53 o 
  -1   5   4     3328.75     2942.03     23.41 o 
   0   5   4    33604.62    35308.08    177.76 o 
   1   5   4       12.68       27.08      5.59 o 
   2   5   4      784.66      878.70     12.91 o 
   3   5   4     1770.21     1244.07     14.93 o 
   4   5   4      408.94      401.93     11.96 o 
   5   5   4     3360.50     3014.56     27.41 o 
   6   5   4       91.77       79.58      7.34 o 
   7   5   4    10844.76    10860.36     66.58 o 
   8   5   4      177.89      164.79      9.35 o 
   9   5   4     2752.08     2692.87     26.04 o 
  10   5   4     2914.69     3039.14     29.40 o 
  11   5   4        5.17       21.64      8.66 o 
  12   5   4      923.03      983.45     20.29 o 
  13   5   4      128.57      125.43     12.26 o 
  14   5   4      141.68      123.77     12.55 o 
  15   5   4       40.09       39.82     11.91 o 
  16   5   4       54.70       56.89     13.26 o 
  17   5   4      106.65      106.76     15.71 o 
  18   5   4     1009.62     1022.66     31.62 o 
  19   5   4     7426.29     7697.51     78.96 o 
  20   5   4      228.11      214.74     20.86 o 
  21   5   4     2096.60     2017.51     42.66 o 
  22   5   4       39.26       17.81     18.33 o 
 -24   6   4       28.94       13.33     19.19 o 
 -23   6   4       33.71       34.08     22.29 o 
 -22   6   4      466.90      463.92     26.12 o 
 -21   6   4     1518.54     1505.04     35.23 o 
 -20   6   4     1612.17     1541.37     34.66 o 
 -19   6   4      323.41      345.71     20.35 o 
 -18   6   4      242.09      215.19     17.65 o 
 -17   6   4       13.30        9.39     13.15 o 
 -16   6   4     2462.45     2374.10     36.92 o 
 -15   6   4     5856.53     5645.16     59.97 o 
 -14   6   4      428.25      387.04     16.56 o 
 -13   6   4     2778.05     2783.01     33.88 o 
 -12   6   4      120.01      136.04     11.80 o 
 -11   6   4     2046.04     1961.18     27.08 o 
 -10   6   4     1674.65     1749.49     24.45 o 
  -9   6   4     1234.89     1187.68     20.25 o 
  -8   6   4      816.89      912.82     17.76 o 
  -7   6   4     1299.37     1207.12     27.14 o 
  -6   6   4     4186.78     4173.03     37.62 o 
  -5   6   4      641.78      656.91     13.85 o 
  -4   6   4     1975.26     1893.19     20.85 o 
  -3   6   4       18.45       16.47      6.60 o 
  -2   6   4      327.42      326.45     11.08 o 
  -1   6   4     3384.31     3388.37     27.37 o 
   0   6   4     4993.40     4928.85     35.22 o 
   1   6   4    18292.40    18689.25    101.58 o 
   2   6   4      246.01      242.45      8.86 o 
   3   6   4     2106.62     2189.10     20.85 o 
   4   6   4        0.17       -3.72      7.01 o 
   5   6   4     5454.81     5086.38     40.22 o 
   6   6   4      736.47      756.73     15.90 o 
   7   6   4     3255.51     3224.54     30.05 o 
   8   6   4      118.89      146.75      9.86 o 
   9   6   4      210.75      215.12     11.21 o 
  10   6   4     1603.58     1676.75     25.53 o 
  11   6   4      442.35      437.58     16.32 o 
  12   6   4     4160.70     4004.44     40.71 o 
  13   6   4     1029.36     1074.64     23.36 o 
  14   6   4       50.00       42.34     11.78 o 
  15   6   4      180.25      216.02     17.67 o 
  16   6   4      452.60      430.12     20.07 o 
  17   6   4     2508.25     2607.49     40.85 o 
  18   6   4      690.62      674.28     28.11 o 
  19   6   4      960.02      890.42     32.77 o 
  20   6   4        5.61       50.83     18.43 o 
  21   6   4     1470.11     1555.65     41.28 o 
 -23   7   4     2534.01     2591.04     50.43 o 
 -22   7   4      203.97      235.09     21.65 o 
 -21   7   4     1775.02     1732.30     38.24 o 
 -20   7   4      325.09      408.81     22.56 o 
 -19   7   4     2386.59     2546.43     56.73 o 
 -18   7   4       95.31       60.44     15.71 o 
 -17   7   4     6247.97     6167.88     67.96 o 
 -16   7   4     3526.10     3306.88     44.44 o 
 -15   7   4      859.69      885.27     25.91 o 
 -14   7   4     2916.26     2787.06     38.89 o 
 -13   7   4    22125.39    22366.61    146.24 o 
 -12   7   4     1087.01     1063.39     23.35 o 
 -11   7   4     1919.66     2069.24     29.54 o 
 -10   7   4        1.77       -0.32      9.99 o 
  -9   7   4     1948.54     1864.67     26.75 o 
  -8   7   4      796.43      821.32     19.09 o 
  -7   7   4     2557.10     2577.53     30.39 o 
  -6   7   4     1307.92     1320.51     21.75 o 
  -5   7   4     2488.35     2484.35     29.16 o 
  -4   7   4        3.63        9.43      7.98 o 
  -3   7   4     2266.17     2112.66     25.27 o 
  -2   7   4     3454.52     3364.38     34.33 o 
  -1   7   4    32172.79    32337.96    183.71 o 
   0   7   4     1828.29     1713.56     29.20 o 
   1   7   4      706.87      685.62     14.85 o 
   2   7   4      847.08      849.96     18.05 o 
   3   7   4    22969.38    22452.21    141.20 o 
   4   7   4     1256.37     1245.50     23.11 o 
   5   7   4      589.20      541.52     15.97 o 
   6   7   4     5301.36     5032.98     46.98 o 
   7   7   4     7839.68     8201.26     60.00 o 
   8   7   4      850.08      839.96     23.36 o 
   9   7   4      450.36      415.81     16.65 o 
  10   7   4     1128.94     1105.46     24.09 o 
  11   7   4      218.82      210.73     14.22 o 
  12   7   4      177.93      232.41     14.96 o 
  13   7   4      213.37      169.44     15.19 o 
  14   7   4      718.69      694.06     23.05 o 
  15   7   4       89.17       88.83     16.59 o 
  16   7   4      842.65      790.20     26.95 o 
  17   7   4      242.03      252.40     21.39 o 
  18   7   4      177.45      210.94     29.27 o 
  19   7   4    10264.62    10599.95    113.16 o 
  20   7   4      115.46      120.33     23.24 o 
 -22   8   4       95.79       86.59     19.22 o 
 -21   8   4      384.91      386.87     24.66 o 
 -20   8   4     1985.27     1856.19     51.87 o 
 -19   8   4      116.41      141.82     18.21 o 
 -18   8   4      690.40      704.83     25.24 o 
 -17   8   4     1119.10     1156.11     31.35 o 
 -16   8   4      722.20      750.22     24.48 o 
 -15   8   4     1960.11     1996.75     33.52 o 
 -14   8   4     5151.91     5207.88     53.35 o 
 -13   8   4     1662.30     1751.98     30.10 o 
 -12   8   4       91.26       53.38     12.28 o 
 -11   8   4      198.49      222.39     15.45 o 
 -10   8   4     1926.72     1904.45     31.03 o 
  -9   8   4     1391.62     1373.59     29.78 o 
  -8   8   4      564.42      494.58     17.38 o 
  -7   8   4     3542.09     3453.86     37.94 o 
  -6   8   4     4789.64     4869.22     46.12 o 
  -5   8   4     1656.57     1589.26     32.17 o 
  -4   8   4      325.22      281.00     13.99 o 
  -3   8   4       52.75       90.27     11.63 o 
  -2   8   4      629.46      657.42     17.70 o 
  -1   8   4      565.84      602.06     16.90 o 
   0   8   4     6254.86     6189.22     55.11 o 
   1   8   4      206.46      197.46     13.11 o 
   2   8   4     3996.19     3924.73     40.92 o 
   3   8   4      141.64       95.30     13.19 o 
   4   8   4      820.56      782.31     21.62 o 
   5   8   4      361.74      368.51     17.02 o 
   6   8   4     5715.72     5553.24     54.93 o 
   7   8   4      563.09      479.19     21.85 o 
   8   8   4     1699.94     1672.81     31.60 o 
   9   8   4      205.25      196.70     15.92 o 
  10   8   4      577.41      610.81     23.31 o 
  11   8   4      662.93      644.34     24.15 o 
  12   8   4      244.84      264.19     18.09 o 
  13   8   4      505.87      572.03     23.37 o 
  14   8   4      101.60       91.49     16.86 o 
  15   8   4      738.88      700.00     27.64 o 
  16   8   4      106.77       93.84     21.34 o 
  17   8   4     1784.98     1879.17     46.85 o 
  18   8   4      256.10      245.56     26.14 o 
  19   8   4      208.03      221.22     25.63 o 
 -20   9   4     1201.57     1116.19     35.13 o 
 -19   9   4     2193.30     2236.27     42.80 o 
 -18   9   4      566.75      669.01     27.59 o 
 -17   9   4     2670.67     2846.22     45.72 o 
 -16   9   4      305.54      332.02     20.23 o 
 -15   9   4      719.77      695.58     24.62 o 
 -14   9   4      126.97      135.76     15.51 o 
 -13   9   4     4105.63     4277.19     48.76 o 
 -12   9   4     1008.29     1145.01     26.80 o 
 -11   9   4      866.90      893.05     25.78 o 
 -10   9   4      835.87      879.75     25.04 o 
  -9   9   4     1572.95     1468.61     28.98 o 
  -8   9   4      847.50      870.02     24.12 o 
  -7   9   4      313.62      324.62     16.94 o 
  -6   9   4      670.58      743.84     21.24 o 
  -5   9   4     1214.27     1172.28     24.56 o 
  -4   9   4      488.09      536.20     18.85 o 
  -3   9   4      494.85      444.20     20.17 o 
  -2   9   4      543.14      502.02     21.11 o 
  -1   9   4     8140.20     8312.58     80.15 o 
   0   9   4       26.39       23.60     12.17 o 
   1   9   4     1225.59     1196.79     26.36 o 
   2   9   4       67.63       52.72     12.45 o 
   3   9   4    10691.74    10760.68     87.57 o 
   4   9   4      101.74       90.22     13.57 o 
   5   9   4      765.72      700.56     25.44 o 
   6   9   4     2135.48     2071.57     37.95 o 
   7   9   4      851.11      858.02     33.21 o 
   8   9   4       82.85       68.82     16.16 o 
   9   9   4     1737.99     1782.63     35.26 o 
  10   9   4      483.65      549.56     23.82 o 
  11   9   4      646.22      698.47     30.82 o 
  12   9   4       30.81       28.77     14.32 o 
  13   9   4      207.71      240.47     19.16 o 
  14   9   4       94.01      111.16     20.72 o 
  15   9   4      128.09      119.14     21.48 o 
  16   9   4       90.03       59.59     19.69 o 
  17   9   4      195.48      203.55     24.14 o 
 -18  10   4     1242.17     1364.13     42.24 o 
 -17  10   4      716.66      717.97     32.51 o 
 -16  10   4     4757.96     4581.59     65.41 o 
 -15  10   4     3054.99     3032.30     52.85 o 
 -14  10   4     4068.14     4215.95     56.70 o 
 -13  10   4     1979.32     1927.80     38.37 o 
 -12  10   4      194.84      233.73     23.79 o 
 -11  10   4     1777.18     1747.54     48.42 o 
 -10  10   4      367.03      458.90     23.25 o 
  -9  10   4       43.71       35.96     15.91 o 
  -8  10   4      813.30      825.24     28.00 o 
  -7  10   4     1547.58     1668.94     35.74 o 
  -6  10   4      905.60      828.31     34.43 o 
  -5  10   4     2570.91     2459.47     78.21 o 
  -4  10   4     4851.70     4760.41     74.26 o 
  -3  10   4     1081.55     1032.60     31.06 o 
  -2  10   4      833.72      801.61     28.73 o 
  -1  10   4     3824.04     3683.31     56.08 o 
   0  10   4    15438.21    15073.33    140.68 o 
   1  10   4     2154.13     2105.57     40.01 o 
   2  10   4      288.92      256.02     18.49 o 
   3  10   4     2042.87     1853.22     35.07 o 
   4  10   4       19.00       45.32     15.89 o 
   5  10   4     7113.21     6917.86     73.64 o 
   6  10   4     2874.37     2915.47     46.75 o 
   7  10   4      645.08      590.99     25.57 o 
   8  10   4     2486.91     2481.25     44.27 o 
   9  10   4      149.66      167.16     18.46 o 
  10  10   4     1335.46     1308.32     37.39 o 
  11  10   4      275.45      326.60     22.20 o 
  12  10   4      234.08      231.18     22.23 o 
  13  10   4      509.94      504.61     26.11 o 
  14  10   4      243.47      248.72     24.23 o 
  15  10   4      183.39      225.37     24.27 o 
 -15  11   4      644.98      560.00     29.75 o 
 -14  11   4      167.75      139.81     21.72 o 
 -13  11   4      625.63      687.03     28.67 o 
 -12  11   4      884.81      913.12     32.27 o 
 -11  11   4      117.95       88.09     18.53 o 
 -10  11   4     1780.85     1717.97     42.78 o 
  -9  11   4      273.93      248.31     23.58 o 
  -8  11   4     1212.68     1306.61     40.87 o 
  -7  11   4      299.33      243.13     23.37 o 
  -6  11   4      187.18      207.99     21.64 o 
  -5  11   4       22.84       60.81     19.81 o 
  -4  11   4      251.73      287.33     23.36 o 
  -3  11   4       79.93       35.33     18.72 o 
  -2  11   4     3340.06     3236.65     54.38 o 
  -1  11   4       31.26       19.76     17.21 o 
   0  11   4       18.43       13.79     16.33 o 
   1  11   4      113.95      106.94     21.03 o 
   2  11   4     4429.29     4001.64     68.61 o 
   3  11   4      111.63       84.55     21.47 o 
   4  11   4     1038.70     1070.54     56.46 o 
   5  11   4      112.06       92.80     20.02 o 
   6  11   4      943.42      954.03     37.20 o 
   7  11   4      217.23      213.26     24.92 o 
   8  11   4     1117.33     1226.14     42.41 o 
   9  11   4      582.05      644.57     43.37 o 
  10  11   4     1136.77     1027.46     37.68 o 
  11  11   4       51.39       51.32     19.89 o 
  12  11   4       92.75       99.35     22.00 o 
 -12  12   4       90.52       62.72     22.20 o 
 -11  12   4      146.30      152.85     23.04 o 
 -10  12   4     3061.07     3092.60     58.04 o 
  -9  12   4      218.66      254.26     28.24 o 
  -8  12   4       36.61       30.11     26.97 o 
  -7  12   4     1021.29     1080.07     38.28 o 
  -6  12   4      525.50      550.57     30.23 o 
  -5  12   4     3263.77     3479.77     72.45 o 
  -4  12   4     1803.64     1772.42     44.99 o 
  -3  12   4      261.87      313.99     38.28 o 
  -2  12   4      976.54      942.58     36.46 o 
  -1  12   4      308.60      339.71     27.15 o 
   0  12   4     3411.90     3397.31    127.11 o 
   1  12   4      249.08      269.33     27.50 o 
   2  12   4     2978.69     2899.60     68.95 o 
   3  12   4     1125.15     1228.20     47.55 o 
   4  12   4      635.47      692.62     37.61 o 
   5  12   4       41.51       31.41     22.82 o 
   6  12   4     2438.03     2486.52     60.50 o 
   7  12   4      806.31      837.91     42.30 o 
   8  12   4       63.20       59.97     24.61 o 
   9  12   4       97.48       88.39     21.53 o 
  -5  13   4      126.25      154.54     24.63 o 
  -4  13   4      380.57      304.30     27.56 o 
  -3  13   4      933.52      962.15     38.71 o 
  -2  13   4     2972.26     2986.92     65.13 o 
  -1  13   4       44.19        4.83     22.95 o 
   0  13   4      100.51      139.67     26.41 o 
   1  13   4       51.38       20.15     22.99 o 
   2  13   4     3398.65     3668.60     73.15 o 
 -27   0   5     5728.99     5687.66    102.48 o 
 -25   0   5    12427.13    11881.41    154.74 o 
 -23   0   5    17319.08    17010.07    218.73 o 
 -21   0   5      649.47      692.58     35.69 o 
 -19   0   5     8407.26     8010.10    148.58 o 
 -17   0   5     1042.96     1050.96     29.61 o 
 -15   0   5     1427.45     1455.71     30.12 o 
 -13   0   5     4180.92     4084.23     42.77 o 
 -11   0   5    23784.80    24515.32    172.74 o 
  -9   0   5    39613.13    39664.39    266.55 o 
  -7   0   5    29145.78    28267.16    177.72 o 
  -5   0   5     4011.89     3962.31     28.87 o 
  -3   0   5      149.34      155.93      7.20 o 
  -1   0   5    76970.86    78583.18    580.37 o 
   1   0   5    20174.31    21304.51    144.35 o 
   3   0   5      169.13      215.49      9.51 o 
   5   0   5     3979.72     3827.85     39.60 o 
   7   0   5     4056.65     3561.70     40.03 o 
   9   0   5    10947.02    11667.86    100.65 o 
  11   0   5     2184.39     2109.98     33.54 o 
  13   0   5    16591.82    16385.97    120.79 o 
  15   0   5     2458.40     2417.10     38.20 o 
  17   0   5     7268.60     7418.71     84.63 o 
  19   0   5     2816.53     2926.49     58.92 o 
  21   0   5      296.92      270.81     43.86 o 
  23   0   5     1722.58     1679.47    114.65 o 
 -27   1   5     4512.62     4529.74     74.92 o 
 -26   1   5      773.19      936.48     45.89 o 
 -25   1   5     3691.49     3620.55     53.97 o 
 -24   1   5       71.62       92.87     18.13 o 
 -23   1   5     5715.71     5950.06     73.36 o 
 -22   1   5       90.29       79.40     15.67 o 
 -21   1   5      227.05      274.88     18.47 o 
 -20   1   5     6243.50     6210.48     64.50 o 
 -19   1   5      674.23      657.78     24.37 o 
 -18   1   5       55.64       30.24     10.90 o 
 -17   1   5       94.49       90.67     10.59 o 
 -16   1   5      792.81      712.98     17.02 o 
 -15   1   5      518.77      541.95     14.14 o 
 -14   1   5     2359.89     2368.19     21.33 o 
 -13   1   5     4547.12     4940.57     33.34 o 
 -12   1   5     2573.22     2712.28     23.34 o 
 -11   1   5    10584.18    10600.94     60.82 o 
 -10   1   5       73.62      131.72      6.38 o 
  -9   1   5     6289.96     6406.44     50.61 o 
  -8   1   5     5316.14     5568.79     32.44 o 
  -7   1   5     2790.36     2451.73     17.14 o 
  -6   1   5      608.56      622.22      9.10 o 
  -5   1   5    10147.72    10499.77     58.33 o 
  -4   1   5     3808.33     3830.69     22.59 o 
  -3   1   5    24039.81    24823.55    123.21 o 
  -2   1   5      750.73      776.50      8.30 o 
  -1   1   5      850.60      872.22      8.94 o 
   0   1   5      521.44      579.60     10.72 o 
   1   1   5    11494.99    11910.36     57.64 o 
   2   1   5     3910.62     4087.36     24.72 o 
   3   1   5      834.97     1152.91     11.72 o 
   4   1   5     5611.92     5700.08     42.89 o 
   5   1   5        8.86       43.73      5.40 o 
   6   1   5      969.35     1109.89     16.55 o 
   7   1   5    15129.11    15679.95     85.46 o 
   8   1   5     2041.57     2237.44     21.43 o 
   9   1   5    23015.81    22278.37    118.85 o 
  10   1   5     1356.01     1394.94     17.81 o 
  11   1   5     5335.35     5318.82     39.44 o 
  12   1   5     1841.01     1710.83     19.62 o 
  13   1   5     1725.03     1721.30     20.44 o 
  14   1   5     1495.96     1456.10     20.82 o 
  15   1   5    11354.16    11045.41     69.52 o 
  16   1   5     1916.11     1953.25     25.30 o 
  17   1   5      617.47      513.98     19.63 o 
  18   1   5      332.81      307.35     17.07 o 
  19   1   5     1895.00     1809.53     33.99 o 
  20   1   5      636.02      704.51     28.72 o 
  21   1   5       61.21       38.53     22.48 o 
  22   1   5       33.49       38.16     24.26 o 
  23   1   5      123.58       95.61     27.18 o 
 -27   2   5     1550.92     1569.33     44.58 o 
 -26   2   5       11.97       14.13     27.62 o 
 -25   2   5     2312.92     2226.78     50.84 o 
 -24   2   5      588.61      634.75     31.99 o 
 -23   2   5     1297.25     1407.84     36.09 o 
 -22   2   5      308.17      278.50     19.70 o 
 -21   2   5      537.43      644.97     25.02 o 
 -20   2   5     1028.04      962.69     27.36 o 
 -19   2   5      166.33      170.92     14.52 o 
 -18   2   5     1794.86     1666.39     29.91 o 
 -17   2   5     3142.94     3022.42     50.37 o 
 -16   2   5      266.70      312.91     13.85 o 
 -15   2   5      420.41      405.02     12.99 o 
 -14   2   5     1025.69      997.33     16.68 o 
 -13   2   5     4273.35     4403.57     32.82 o 
 -12   2   5     2005.17     1858.41     18.65 o 
 -11   2   5     6350.07     6896.56     43.73 o 
 -10   2   5    14166.35    14400.76     78.92 o 
  -9   2   5    14288.61    13889.01     75.52 o 
  -8   2   5     2492.57     2537.55     18.80 o 
  -7   2   5     6419.39     6077.87     34.49 o 
  -6   2   5     2055.52     2031.44     19.54 o 
  -5   2   5     2620.95     2603.31     24.02 o 
  -4   2   5     6769.63     7155.09     48.49 o 
  -3   2   5     3054.26     3051.35     21.85 o 
  -2   2   5      136.33      150.77      4.30 o 
  -1   2   5     2053.60     1902.56     15.98 o 
   0   2   5     3145.09     3270.60     31.61 o 
   1   2   5      305.24      251.74      6.03 o 
   2   2   5     1720.15     1843.79     15.93 o 
   3   2   5       51.74       74.65      5.72 o 
   4   2   5     7386.89     7520.15     47.03 o 
   5   2   5     5295.39     5110.25     35.88 o 
   6   2   5     4218.25     4477.72     49.20 o 
   7   2   5     6208.42     6021.04     40.63 o 
   8   2   5    10888.89    11769.55     66.07 o 
   9   2   5     7346.83     7518.14     47.39 o 
  10   2   5      620.98      570.30     12.64 o 
  11   2   5     4193.77     4495.67     33.09 o 
  12   2   5     3361.14     3319.43     30.54 o 
  13   2   5    10079.93     9605.44     56.79 o 
  14   2   5     5043.71     4918.69     36.67 o 
  15   2   5     6965.72     6979.09     52.96 o 
  16   2   5     3482.21     3255.17     36.21 o 
  17   2   5     2165.97     2058.54     31.51 o 
  18   2   5      325.27      362.11     21.50 o 
  19   2   5     1209.77     1342.20     35.04 o 
  20   2   5      214.26      208.78     20.64 o 
  21   2   5     1844.54     1697.09     44.48 o 
  22   2   5       23.87       47.55     23.95 o 
  23   2   5      100.57      118.15     27.32 o 
 -27   3   5     2331.28     2347.19     56.48 o 
 -26   3   5     2158.13     2355.45     54.03 o 
 -25   3   5      499.86      469.44     27.88 o 
 -24   3   5      133.05      110.30     18.86 o 
 -23   3   5      775.15      795.38     30.38 o 
 -22   3   5     1756.96     1788.69     37.19 o 
 -21   3   5      298.44      305.87     19.76 o 
 -20   3   5     1965.68     1868.60     31.30 o 
 -19   3   5      178.16      218.47     14.42 o 
 -18   3   5     1338.24     1270.02     30.57 o 
 -17   3   5       66.81       68.65     10.81 o 
 -16   3   5      885.58      863.60     22.96 o 
 -15   3   5     6328.96     6389.27     50.88 o 
 -14   3   5     2229.33     1986.55     24.68 o 
 -13   3   5     2129.03     2283.88     22.42 o 
 -12   3   5      468.59      429.38     10.51 o 
 -11   3   5     3716.53     3347.77     37.85 o 
 -10   3   5       83.84      147.37      7.14 o 
  -9   3   5     1172.48     1229.02     14.97 o 
  -8   3   5      657.52      660.71     10.29 o 
  -7   3   5     8552.56     7959.82     45.72 o 
  -6   3   5     7127.95     7414.88     46.96 o 
  -5   3   5     7892.21     7932.43     47.54 o 
  -4   3   5     2387.02     2077.59     17.97 o 
  -3   3   5     1123.11     1217.56     14.84 o 
  -2   3   5    26505.32    26360.56    137.78 o 
  -1   3   5     3963.89     4290.06     30.62 o 
   0   3   5      830.42      809.91     11.46 o 
   1   3   5     3429.50     3559.59     24.29 o 
   2   3   5     2303.78     2458.81     18.73 o 
   3   3   5     2109.85     2247.14     18.72 o 
   4   3   5     1266.53     1268.54     18.34 o 
   5   3   5     3613.71     3462.37     25.89 o 
   6   3   5     1000.44      983.35     14.63 o 
   7   3   5     2643.41     2776.42     34.71 o 
   8   3   5     2888.70     2930.57     29.74 o 
   9   3   5    14424.13    14231.90     83.02 o 
  10   3   5      673.23      635.12     13.93 o 
  11   3   5     1994.11     1832.47     23.68 o 
  12   3   5    18364.61    17847.93     95.97 o 
  13   3   5     1262.79     1221.95     18.99 o 
  14   3   5     5276.74     5057.41     39.62 o 
  15   3   5     5384.53     5217.58     45.07 o 
  16   3   5     6697.78     6715.57     59.31 o 
  17   3   5      315.76      339.90     18.45 o 
  18   3   5     1894.02     1748.93     45.53 o 
  19   3   5     2221.88     2171.71     42.26 o 
  20   3   5      140.74      138.03     19.96 o 
  21   3   5      207.48      145.24     21.48 o 
  22   3   5       18.82       21.18     19.21 o 
  23   3   5      295.75      249.32     36.61 o 
 -26   4   5       57.98       13.07     19.49 o 
 -25   4   5      554.05      536.73     30.40 o 
 -24   4   5     1866.25     1968.98     46.27 o 
 -23   4   5     1628.34     1632.16     38.85 o 
 -22   4   5     1320.27     1363.64     34.36 o 
 -21   4   5      487.66      476.41     23.67 o 
 -20   4   5      987.22      991.31     26.28 o 
 -19   4   5     2021.13     1859.41     31.46 o 
 -18   4   5     6210.72     5981.55     56.67 o 
 -17   4   5     1636.85     1643.01     25.87 o 
 -16   4   5      444.00      464.80     15.62 o 
 -15   4   5      774.42      746.78     17.83 o 
 -14   4   5     7323.26     7019.74     53.97 o 
 -13   4   5      166.29      133.93      9.10 o 
 -12   4   5      569.22      592.71     16.57 o 
 -11   4   5    14410.29    14793.64     83.65 o 
 -10   4   5    16026.27    15329.81     89.58 o 
  -9   4   5     9295.62     9074.25     54.47 o 
  -8   4   5     5972.28     5748.35     37.44 o 
  -7   4   5    16422.50    16718.67     89.80 o 
  -6   4   5    12847.30    12939.86     68.12 o 
  -5   4   5     2049.39     1939.47     16.05 o 
  -4   4   5    32682.43    32656.03    163.59 o 
  -3   4   5     7988.89     8374.95     50.71 o 
  -2   4   5     3923.90     3710.73     29.00 o 
  -1   4   5     1237.85     1266.22     15.69 o 
   0   4   5     3446.58     3454.68     24.93 o 
   1   4   5       14.54       26.39      5.13 o 
   2   4   5      668.77      675.16     10.77 o 
   3   4   5     2537.99     2573.98     21.29 o 
   4   4   5     1895.77     1905.81     19.60 o 
   5   4   5     4476.66     4603.89     32.30 o 
   6   4   5     5038.25     4899.56     34.35 o 
   7   4   5      194.52      145.57      8.53 o 
   8   4   5    16665.91    16674.64     90.90 o 
   9   4   5     2678.58     2553.26     24.67 o 
  10   4   5     2297.95     2265.03     51.99 o 
  11   4   5      505.91      535.24     15.41 o 
  12   4   5    15824.20    15360.66     89.57 o 
  13   4   5       23.76       35.65      9.67 o 
  14   4   5     6299.86     6248.65     50.39 o 
  15   4   5     1408.93     1494.60     25.94 o 
  16   4   5     5863.54     5865.59     58.82 o 
  17   4   5     1096.88     1044.89     32.99 o 
  18   4   5     1486.36     1513.27     35.17 o 
  19   4   5      319.61      373.00     22.43 o 
  20   4   5      658.41      687.83     28.53 o 
  21   4   5     2108.30     1925.32     64.88 o 
  22   4   5      856.88     1022.86     41.69 o 
 -25   5   5       55.59       67.35     21.04 o 
 -24   5   5      291.88      292.62     25.50 o 
 -23   5   5      370.18      381.63     26.71 o 
 -22   5   5     2718.81     2839.54     73.15 o 
 -21   5   5       66.22      122.21     17.35 o 
 -20   5   5     1330.96     1308.94     29.08 o 
 -19   5   5     1314.24     1295.23     27.88 o 
 -18   5   5     2912.57     2784.71     37.67 o 
 -17   5   5      538.42      510.35     25.38 o 
 -16   5   5     1099.04     1132.65     28.91 o 
 -15   5   5      146.45      152.08     12.38 o 
 -14   5   5     4908.54     4886.09     43.07 o 
 -13   5   5     1731.31     1827.46     24.09 o 
 -12   5   5     1464.13     1434.97     20.32 o 
 -11   5   5     1818.63     1783.92     21.17 o 
 -10   5   5     2541.62     2483.44     22.99 o 
  -9   5   5      934.38      993.68     14.72 o 
  -8   5   5      680.86      680.71     16.85 o 
  -7   5   5     2300.23     2126.11     19.89 o 
  -6   5   5    11907.10    11684.45     66.97 o 
  -5   5   5      397.40      408.82     10.53 o 
  -4   5   5    13692.03    12961.79     76.02 o 
  -3   5   5     5861.75     6623.50     44.12 o 
  -2   5   5    10966.14    10907.67     72.85 o 
  -1   5   5      416.45      393.36     10.32 o 
   0   5   5     2249.11     1944.76     18.70 o 
   1   5   5      501.35      496.44     10.70 o 
   2   5   5     2186.70     2374.48     21.94 o 
   3   5   5     1272.56     1268.57     14.88 o 
   4   5   5     2616.56     2569.53     24.64 o 
   5   5   5      648.73      592.33     13.33 o 
   6   5   5      199.16      236.68      9.60 o 
   7   5   5      435.49      417.00     11.92 o 
   8   5   5     2314.62     2221.85     23.30 o 
   9   5   5     1815.47     1854.97     21.86 o 
  10   5   5     4148.28     3910.68     35.92 o 
  11   5   5      363.95      371.38     13.79 o 
  12   5   5     4250.68     4339.36     39.94 o 
  13   5   5      523.53      519.82     17.90 o 
  14   5   5     2178.39     2126.57     32.88 o 
  15   5   5      842.23      833.66     23.85 o 
  16   5   5     4620.03     4636.04     52.64 o 
  17   5   5      945.72      943.80     28.32 o 
  18   5   5      554.97      491.37     24.39 o 
  19   5   5      311.98      274.05     22.47 o 
  20   5   5      925.16      962.51     35.43 o 
  21   5   5       82.36       87.84     19.54 o 
 -24   6   5     2680.80     2556.57     53.21 o 
 -23   6   5      204.65      204.88     22.73 o 
 -22   6   5     3977.90     3812.78     63.35 o 
 -21   6   5      371.58      379.97     22.19 o 
 -20   6   5     1882.77     1846.51     35.99 o 
 -19   6   5      699.44      639.63     24.64 o 
 -18   6   5     2194.78     2282.08     37.49 o 
 -17   6   5      748.27      671.58     23.36 o 
 -16   6   5      911.74      912.74     23.79 o 
 -15   6   5      587.86      566.05     18.96 o 
 -14   6   5     6952.88     6691.23     58.33 o 
 -13   6   5     2900.37     2808.64     34.00 o 
 -12   6   5     1843.38     1948.37     38.39 o 
 -11   6   5      181.80      198.95     11.59 o 
 -10   6   5     8055.35     7979.60     60.06 o 
  -9   6   5      736.81      799.20     15.82 o 
  -8   6   5     4575.05     4483.92     44.70 o 
  -7   6   5       28.78       32.78      7.29 o 
  -6   6   5     1593.52     1494.48     19.48 o 
  -5   6   5       17.28        3.40      6.47 o 
  -4   6   5     5171.90     4792.25     36.74 o 
  -3   6   5     2060.53     2036.43     22.56 o 
  -2   6   5     9117.07     9046.56     58.47 o 
  -1   6   5      886.74      840.49     14.82 o 
   0   6   5     2688.51     2551.77     23.12 o 
   1   6   5     1308.92     1312.92     16.54 o 
   2   6   5     1212.12     1320.92     16.41 o 
   3   6   5      699.89      704.22     12.22 o 
   4   6   5      839.54      847.09     15.88 o 
   5   6   5       79.23       83.74      8.64 o 
   6   6   5     5098.60     5155.00     41.36 o 
   7   6   5       18.59       14.13      7.77 o 
   8   6   5     5737.99     5724.80     45.19 o 
   9   6   5      188.48      180.74     11.61 o 
  10   6   5     2817.42     2639.46     42.54 o 
  11   6   5      940.57      957.52     21.82 o 
  12   6   5     2409.89     2437.45     31.96 o 
  13   6   5      449.30      416.00     17.18 o 
  14   6   5      185.95      209.46     15.15 o 
  15   6   5      166.83      161.60     16.21 o 
  16   6   5      829.02      928.77     26.89 o 
  17   6   5     1330.46     1378.08     32.75 o 
  18   6   5     1887.29     1946.65     39.79 o 
  19   6   5       53.70       39.66     19.02 o 
  20   6   5       94.99       74.90     21.59 o 
 -23   7   5     1030.47     1048.67     46.48 o 
 -22   7   5     3784.17     3929.04     66.18 o 
 -21   7   5      184.57      192.97     19.66 o 
 -20   7   5     3706.83     3728.05     51.54 o 
 -19   7   5       30.80       33.32     15.09 o 
 -18   7   5     2176.68     2170.86     38.58 o 
 -17   7   5      236.45      251.41     17.92 o 
 -16   7   5     4103.65     4157.05     49.75 o 
 -15   7   5      135.44      150.63     14.85 o 
 -14   7   5     1215.44     1419.07     31.95 o 
 -13   7   5      577.16      604.86     19.69 o 
 -12   7   5     1029.71     1066.20     26.63 o 
 -11   7   5      149.94      198.73     13.03 o 
 -10   7   5     3208.95     3324.85     36.38 o 
  -9   7   5      112.33      129.76     11.88 o 
  -8   7   5      628.20      607.81     17.00 o 
  -7   7   5     1608.17     1519.60     23.29 o 
  -6   7   5    11595.69    11641.70     81.75 o 
  -5   7   5    10240.45    10290.86     70.93 o 
  -4   7   5    23528.21    23259.27    138.09 o 
  -3   7   5      664.69      715.52     16.93 o 
  -2   7   5     7251.39     7269.78     54.18 o 
  -1   7   5     4242.89     4198.36     37.35 o 
   0   7   5    14669.88    13664.00     87.86 o 
   1   7   5      464.94      441.13     15.79 o 
   2   7   5       80.55       75.60      9.86 o 
   3   7   5      204.72      211.88     12.49 o 
   4   7   5      144.20      136.03     11.33 o 
   5   7   5      276.95      313.08     14.08 o 
   6   7   5      308.69      290.94     14.10 o 
   7   7   5      944.76      894.77     23.73 o 
   8   7   5     2730.82     2736.56     39.09 o 
   9   7   5       53.24       25.29     12.16 o 
  10   7   5     3497.50     3436.81     41.88 o 
  11   7   5       11.70       -5.81     12.38 o 
  12   7   5     1000.94     1052.09     27.62 o 
  13   7   5      682.15      624.12     23.16 o 
  14   7   5     1306.79     1377.55     30.53 o 
  15   7   5     3059.69     3031.10     46.29 o 
  16   7   5     6445.67     6526.85     71.01 o 
  17   7   5      489.49      493.21     26.59 o 
  18   7   5       51.74       43.89     20.93 o 
  19   7   5      626.71      653.78     33.92 o 
 -22   8   5      283.30      236.80     22.71 o 
 -21   8   5      227.65      189.80     20.44 o 
 -20   8   5      251.65      275.76     21.52 o 
 -19   8   5       58.02       47.03     22.09 o 
 -18   8   5     1636.39     1765.18     34.71 o 
 -17   8   5     1369.87     1410.99     30.83 o 
 -16   8   5      566.36      469.20     20.44 o 
 -15   8   5      119.12      103.79     14.75 o 
 -14   8   5     2549.85     2423.96     35.27 o 
 -13   8   5      648.52      637.08     25.42 o 
 -12   8   5      692.33      749.34     21.97 o 
 -11   8   5     1998.29     2078.00     32.57 o 
 -10   8   5      576.09      664.11     21.61 o 
  -9   8   5      378.93      372.37     16.07 o 
  -8   8   5     5480.19     5552.66     50.71 o 
  -7   8   5     5006.15     4828.18     46.84 o 
  -6   8   5      283.76      286.67     14.62 o 
  -5   8   5      842.24      874.14     20.92 o 
  -4   8   5     8783.51     8444.60     76.93 o 
  -3   8   5     7007.90     6910.11     54.90 o 
  -2   8   5     6104.09     5875.10     51.39 o 
  -1   8   5      304.63      297.44     14.62 o 
   0   8   5     7029.55     7096.28     59.29 o 
   1   8   5     1822.70     1766.80     27.09 o 
   2   8   5       30.55       17.30     10.10 o 
   3   8   5      448.83      435.95     18.11 o 
   4   8   5       94.63       95.40     13.38 o 
   5   8   5      267.47      296.46     19.70 o 
   6   8   5     5623.45     5438.77     59.85 o 
   7   8   5     1396.43     1257.66     30.37 o 
   8   8   5      330.77      323.01     18.94 o 
   9   8   5     1415.75     1484.03     30.92 o 
  10   8   5     1752.20     1737.75     37.33 o 
  11   8   5     1580.11     1547.26     37.67 o 
  12   8   5     2981.12     3094.21     43.78 o 
  13   8   5       35.86       32.29     15.45 o 
  14   8   5     3250.32     3193.26     45.66 o 
  15   8   5      803.79      849.54     30.52 o 
  16   8   5      151.44      156.83     22.04 o 
  17   8   5     1094.17     1022.10     35.97 o 
  18   8   5      146.26      154.65     25.71 o 
 -20   9   5     2347.29     2351.84     43.83 o 
 -19   9   5      379.36      449.47     24.27 o 
 -18   9   5      241.48      280.41     20.06 o 
 -17   9   5        7.02       -5.39     14.30 o 
 -16   9   5     1055.25     1073.25     28.96 o 
 -15   9   5       25.23       18.43     13.86 o 
 -14   9   5       82.19       58.62     14.24 o 
 -13   9   5       91.25       70.05     13.37 o 
 -12   9   5      308.91      298.53     17.13 o 
 -11   9   5     1647.36     1560.72     30.74 o 
 -10   9   5       60.22       85.23     13.92 o 
  -9   9   5      931.69      864.58     24.15 o 
  -8   9   5      681.82      702.91     21.20 o 
  -7   9   5     3894.95     3723.65     41.44 o 
  -6   9   5     2919.69     2867.15     40.71 o 
  -5   9   5     4780.74     4715.00     47.23 o 
  -4   9   5    10331.67    10217.28     83.42 o 
  -3   9   5     1908.20     1821.66     31.23 o 
  -2   9   5     1953.55     1899.92     41.16 o 
  -1   9   5     7484.26     7261.86     67.12 o 
   0   9   5     3671.96     3726.00     47.42 o 
   1   9   5      633.31      658.24     23.55 o 
   2   9   5     1354.49     1250.34     35.13 o 
   3   9   5     1219.51     1215.27     26.83 o 
   4   9   5       90.31      116.08     15.78 o 
   5   9   5      532.20      566.96     27.56 o 
   6   9   5      319.39      346.55     20.85 o 
   7   9   5       22.56       61.40     15.92 o 
   8   9   5      657.67      616.11     24.18 o 
   9   9   5     5419.64     5148.97     61.31 o 
  10   9   5      696.58      756.63     27.97 o 
  11   9   5      798.87      888.94     28.31 o 
  12   9   5      484.85      469.85     22.74 o 
  13   9   5      254.94      245.94     19.86 o 
  14   9   5      109.75      105.64     19.64 o 
  15   9   5      323.87      345.12     24.36 o 
  16   9   5      783.43      809.46     33.51 o 
 -18  10   5      727.53      750.31     30.79 o 
 -17  10   5     2019.07     1950.84     49.15 o 
 -16  10   5      104.84      102.14     17.96 o 
 -15  10   5      235.79      257.50     19.96 o 
 -14  10   5      357.88      375.18     22.95 o 
 -13  10   5      300.18      332.96     19.79 o 
 -12  10   5        9.38        2.84     19.46 o 
 -11  10   5     2755.56     2594.12     42.32 o 
 -10  10   5      977.03      938.08     30.03 o 
  -9  10   5     1206.04     1214.65     32.20 o 
  -8  10   5     2237.75     2289.86     40.86 o 
  -7  10   5     3771.23     3662.11     50.83 o 
  -6  10   5       16.45       24.44     15.60 o 
  -5  10   5        2.44       19.59     16.42 o 
  -4  10   5     2851.85     2778.25     48.60 o 
  -3  10   5     8915.75     8541.92     86.22 o 
  -2  10   5     1594.86     1540.91     34.64 o 
  -1  10   5     2429.29     2397.27     42.49 o 
   0  10   5      157.41      226.82     19.30 o 
   1  10   5     1550.83     1472.81     30.73 o 
   2  10   5      172.13      185.77     17.89 o 
   3  10   5      885.28      908.64     29.59 o 
   4  10   5      927.66      892.47     29.27 o 
   5  10   5      288.26      331.20     23.79 o 
   6  10   5     1942.09     1875.91     39.09 o 
   7  10   5     3229.74     3228.18     50.05 o 
   8  10   5      467.38      486.00     23.74 o 
   9  10   5      687.95      725.61     27.76 o 
  10  10   5      242.70      270.00     20.57 o 
  11  10   5     1335.97     1199.92     33.21 o 
  12  10   5      602.42      653.01     26.77 o 
  13  10   5      515.12      546.23     25.82 o 
  14  10   5      468.53      498.98     29.18 o 
 -15  11   5      167.71      237.00     23.36 o 
 -14  11   5      260.65      217.55     21.31 o 
 -13  11   5      147.71      166.36     19.85 o 
 -12  11   5      190.65      166.67     20.18 o 
 -11  11   5     2384.32     2388.49     51.56 o 
 -10  11   5       50.43       52.11     19.30 o 
  -9  11   5     2856.13     2682.05     50.76 o 
  -8  11   5      116.42      129.88     21.28 o 
  -7  11   5     5004.75     4835.15     70.04 o 
  -6  11   5       92.53       76.96     20.95 o 
  -5  11   5     3492.22     3437.57     63.16 o 
  -4  11   5      226.55      259.21     22.44 o 
  -3  11   5      363.66      322.33     26.38 o 
  -2  11   5      849.55      902.61     31.45 o 
  -1  11   5     1886.71     1761.66     39.49 o 
   0  11   5     1545.47     1550.35     45.89 o 
   1  11   5      932.51      965.01     36.33 o 
   2  11   5       45.46       34.97     19.67 o 
   3  11   5      637.97      619.48     31.98 o 
   4  11   5       18.43       49.90     18.35 o 
   5  11   5      391.98      402.70     28.70 o 
   6  11   5       17.26        6.16     18.08 o 
   7  11   5      393.43      350.38     24.29 o 
   8  11   5      183.43      223.85     21.65 o 
   9  11   5     2626.67     2654.98     46.70 o 
  10  11   5      178.92      197.91     26.26 o 
  11  11   5      752.82      814.10     31.63 o 
  12  11   5       45.13       28.44     19.28 o 
 -12  12   5     1466.22     1459.31     43.45 o 
 -11  12   5     1390.12     1384.91     42.52 o 
 -10  12   5      139.62      114.63     22.08 o 
  -9  12   5     2146.76     2203.93     49.35 o 
  -8  12   5      147.76      155.47     22.85 o 
  -7  12   5     3006.72     2846.48     78.77 o 
  -6  12   5      180.39      177.85     23.15 o 
  -5  12   5       69.65       63.37     20.23 o 
  -4  12   5      463.68      410.04     34.19 o 
  -3  12   5     5791.60     5676.56    101.62 o 
  -2  12   5      309.21      334.28     28.74 o 
  -1  12   5     2902.48     2716.84     83.75 o 
   0  12   5      121.80       96.73     24.32 o 
   1  12   5      559.70      600.90     35.48 o 
   2  12   5       11.60       20.60     23.97 o 
   3  12   5     1116.29     1096.00     44.86 o 
   4  12   5       46.60       30.56     23.97 o 
   5  12   5      350.45      354.25     31.81 o 
   6  12   5      160.81      272.88     30.21 o 
   7  12   5      104.14      123.87     26.72 o 
   8  12   5       29.72       -2.45     21.25 o 
  -4  13   5      287.00      303.59     30.39 o 
  -3  13   5       49.01       91.80     25.26 o 
  -2  13   5      165.34      166.53     26.85 o 
  -1  13   5      484.71      400.47     32.57 o 
   0  13   5       66.97       50.34     25.00 o 
   1  13   5     1218.90     1163.35     60.26 o 
 -26   0   6      273.41      315.74     44.25 o 
 -24   0   6     1084.44     1056.80     94.71 o 
 -22   0   6      165.34      203.26     26.30 o 
 -20   0   6     1582.68     1726.90     46.87 o 
 -18   0   6      602.93      576.24     28.84 o 
 -16   0   6    23558.01    23707.59    208.65 o 
 -14   0   6     4566.12     4521.04     50.12 o 
 -12   0   6    46138.37    46693.24    369.78 o 
 -10   0   6    38819.96    39721.38    249.70 o 
  -8   0   6     5756.98     5987.74     52.64 o 
  -6   0   6    17793.88    18172.43    110.87 o 
  -4   0   6     1621.29     2097.43     19.19 o 
  -2   0   6    35494.77    35202.27    242.57 o 
   0   0   6     8302.13     8318.69     61.95 o 
   2   0   6    10054.77    10759.31     79.13 o 
   4   0   6    23664.02    23344.96    175.38 o 
   6   0   6       38.08       32.89      8.60 o 
   8   0   6     8118.83     8453.69     78.50 o 
  10   0   6     4839.72     4789.98     54.26 o 
  12   0   6     9726.92     9735.12     92.95 o 
  14   0   6      344.85      346.27     20.27 o 
  16   0   6     6319.84     6026.42     66.61 o 
  18   0   6     3313.75     3218.15     60.95 o 
  20   0   6     6350.89     5871.28    106.13 o 
  22   0   6      877.35      971.17     72.64 o 
 -27   1   6      205.34      187.03     25.25 o 
 -26   1   6     2635.27     2725.63     52.01 o 
 -25   1   6      191.13      174.24     20.84 o 
 -24   1   6      902.67      985.28     31.56 o 
 -23   1   6      574.08      556.43     24.84 o 
 -22   1   6      497.30      492.35     22.73 o 
 -21   1   6     1069.02      967.89     31.52 o 
 -20   1   6      673.73      686.03     23.95 o 
 -19   1   6      798.17      807.10     24.69 o 
 -18   1   6     9019.66     8983.87     74.67 o 
 -17   1   6     1435.11     1509.03     26.42 o 
 -16   1   6     5350.22     5070.34     43.26 o 
 -15   1   6     3351.38     3306.02     36.25 o 
 -14   1   6    14097.87    13255.56     72.79 o 
 -13   1   6      367.65      393.23     10.43 o 
 -12   1   6     1014.76     1039.68     14.02 o 
 -11   1   6     5766.28     6746.55     43.29 o 
 -10   1   6      386.38      430.69      9.19 o 
  -9   1   6     7921.87     8195.15     47.22 o 
  -8   1   6    11622.57    11587.06     60.22 o 
  -7   1   6     2555.25     2473.84     23.66 o 
  -6   1   6     5491.21     5910.73     31.55 o 
  -5   1   6     5934.55     6114.19     31.10 o 
  -4   1   6     4654.08     4885.58     26.46 o 
  -3   1   6     3293.30     3614.67     22.05 o 
  -2   1   6     6503.37     6659.97     39.05 o 
  -1   1   6     1274.02     1272.40     11.21 o 
   0   1   6    27848.00    29001.31    137.76 o 
   1   1   6    15922.46    17297.84     82.14 o 
   2   1   6    17752.25    16416.61     81.71 o 
   3   1   6     3865.37     4323.18     34.18 o 
   4   1   6    10948.75    10996.92     61.03 o 
   5   1   6     8520.92     9261.65     53.82 o 
   6   1   6     9831.37     9912.88     57.99 o 
   7   1   6     6045.96     6278.30     41.43 o 
   8   1   6      742.46      786.69     17.65 o 
   9   1   6      210.30      193.98      9.73 o 
  10   1   6     1501.23     1750.47     21.62 o 
  11   1   6     1131.13     1178.18     19.39 o 
  12   1   6     5572.17     5622.30     42.72 o 
  13   1   6     1640.54     1652.52     24.96 o 
  14   1   6      285.82      306.45     12.61 o 
  15   1   6      181.04      206.33     14.36 o 
  16   1   6      170.07      180.99     12.85 o 
  17   1   6       31.54       28.92     11.92 o 
  18   1   6     6795.65     6631.28     77.48 o 
  19   1   6      529.46      510.86     23.60 o 
  20   1   6      122.40      100.73     20.57 o 
  21   1   6       35.77       55.11     22.25 o 
  22   1   6     2792.78     2745.84     70.45 o 
  23   1   6       44.11       47.82     24.66 o 
 -27   2   6      886.43      872.73     36.41 o 
 -26   2   6      185.76      133.29     21.52 o 
 -25   2   6       68.70       71.33     19.57 o 
 -24   2   6      314.17      309.52     22.61 o 
 -23   2   6      201.44      159.67     17.61 o 
 -22   2   6      595.48      553.76     24.46 o 
 -21   2   6     1783.64     1747.59     38.07 o 
 -20   2   6      363.03      362.45     19.31 o 
 -19   2   6      762.48      681.39     21.86 o 
 -18   2   6     1771.08     1828.24     28.76 o 
 -17   2   6     2799.48     2647.92     31.25 o 
 -16   2   6     8587.18     8506.33     62.75 o 
 -15   2   6      254.73      243.07     11.50 o 
 -14   2   6     7245.79     7358.75     48.35 o 
 -13   2   6     1386.51     1323.35     16.22 o 
 -12   2   6     6653.18     6402.66     41.99 o 
 -11   2   6      749.33      784.18     11.27 o 
 -10   2   6     7873.88     7569.85     43.71 o 
  -9   2   6    15131.16    15378.20     79.07 o 
  -8   2   6    16814.08    17448.99     84.20 o 
  -7   2   6    10765.54    10864.09     59.42 o 
  -6   2   6      182.52      273.32      8.25 o 
  -5   2   6    10291.93    10156.41     64.47 o 
  -4   2   6       19.23       59.59      6.98 o 
  -3   2   6      301.57      292.34      6.61 o 
  -2   2   6     2786.71     2816.08     18.85 o 
  -1   2   6     9134.53     9832.55     54.01 o 
   0   2   6     5935.74     6238.10     33.72 o 
   1   2   6     5264.36     5681.43     34.61 o 
   2   2   6     1698.88     1636.64     19.35 o 
   3   2   6     3211.48     3808.77     26.90 o 
   4   2   6     7393.29     6814.88     44.37 o 
   5   2   6    40216.91    41864.82    217.62 o 
   6   2   6     1346.98     1610.84     18.96 o 
   7   2   6      332.36      326.36      9.91 o 
   8   2   6     3197.30     3168.76     38.86 o 
   9   2   6    14065.00    13915.19     77.62 o 
  10   2   6    15758.91    15930.05     88.09 o 
  11   2   6     1425.32     1417.81     19.17 o 
  12   2   6     7181.12     7190.68     47.27 o 
  13   2   6     1305.85     1321.43     19.73 o 
  14   2   6      296.00      316.48     13.19 o 
  15   2   6      350.80      322.22     14.80 o 
  16   2   6       47.78       53.42     11.75 o 
  17   2   6       11.48        9.57     12.58 o 
  18   2   6       28.96       29.21     15.77 o 
  19   2   6      852.70      894.91     31.89 o 
  20   2   6     1501.55     1459.61     41.96 o 
  21   2   6     2127.30     2201.20     51.58 o 
  22   2   6       12.91       -1.65     21.81 o 
 -27   3   6       57.56       51.64     22.27 o 
 -26   3   6      660.36      736.71     33.47 o 
 -25   3   6      968.87      819.87     31.12 o 
 -24   3   6       34.03       42.17     16.63 o 
 -23   3   6       95.78       87.22     16.94 o 
 -22   3   6      762.61      732.47     27.19 o 
 -21   3   6      262.37      224.55     16.49 o 
 -20   3   6     1292.57     1329.45     36.27 o 
 -19   3   6     2583.13     2437.86     33.57 o 
 -18   3   6     3604.84     3582.20     37.99 o 
 -17   3   6      210.04      206.12     12.79 o 
 -16   3   6    14411.01    14527.85     95.22 o 
 -15   3   6     6906.86     6708.40     52.34 o 
 -14   3   6    19142.11    18568.56    108.21 o 
 -13   3   6     5370.15     5406.49     40.49 o 
 -12   3   6       18.24       27.11      5.99 o 
 -11   3   6     2050.35     2332.31     21.08 o 
 -10   3   6      246.38      344.74      8.36 o 
  -9   3   6     8721.12     8630.37     49.10 o 
  -8   3   6      953.56      973.80     20.13 o 
  -7   3   6     2004.12     2107.47     23.74 o 
  -6   3   6      754.07      728.42     13.51 o 
  -5   3   6     8062.92     8330.18     56.85 o 
  -4   3   6     1534.36     1511.19     14.70 o 
  -3   3   6     9060.83     9440.18     49.89 o 
  -2   3   6     6323.40     6585.03     37.61 o 
  -1   3   6     1164.33     1121.95     33.13 o 
   0   3   6     6487.44     6937.75     38.01 o 
   1   3   6    10090.88    10020.09     54.10 o 
   2   3   6     5574.01     5393.84     33.06 o 
   3   3   6      763.31      743.46     14.17 o 
   4   3   6     4495.20     4396.91     32.09 o 
   5   3   6      160.32      194.14      8.66 o 
   6   3   6    22935.89    23952.36    127.26 o 
   7   3   6     5376.06     5240.17     38.60 o 
   8   3   6     4437.61     4392.74     34.86 o 
   9   3   6     1319.90     1303.68     18.89 o 
  10   3   6    11238.23    11479.76     71.69 o 
  11   3   6       28.50       15.15      7.83 o 
  12   3   6     9082.96     9254.73     60.00 o 
  13   3   6     1682.55     1795.79     23.94 o 
  14   3   6      124.97      171.12     12.92 o 
  15   3   6      153.34      145.51     13.09 o 
  16   3   6       67.46       73.76     12.58 o 
  17   3   6      381.20      452.64     22.44 o 
  18   3   6     1790.51     1776.69     38.54 o 
  19   3   6      712.80      670.17     28.39 o 
  20   3   6      361.00      379.05     25.81 o 
  21   3   6      560.74      578.75     41.37 o 
  22   3   6     3974.30     4004.34     67.32 o 
 -26   4   6      107.04       87.80     22.56 o 
 -25   4   6      724.80      836.59     34.36 o 
 -24   4   6      135.79      128.31     24.49 o 
 -23   4   6      419.50      402.34     22.89 o 
 -22   4   6      156.60      168.29     18.59 o 
 -21   4   6     1022.81     1010.38     29.94 o 
 -20   4   6      240.88      235.08     16.94 o 
 -19   4   6      996.32      893.75     24.08 o 
 -18   4   6      794.18      819.08     21.19 o 
 -17   4   6    16378.21    16010.97    105.28 o 
 -16   4   6      687.83      705.52     18.26 o 
 -15   4   6     5626.10     5684.24     49.26 o 
 -14   4   6     1030.35      936.75     18.37 o 
 -13   4   6    16838.01    16606.97    102.96 o 
 -12   4   6      247.26      240.00     11.36 o 
 -11   4   6    30550.19    29789.93    162.09 o 
 -10   4   6      932.19      912.83     13.10 o 
  -9   4   6     1284.27     1238.65     13.87 o 
  -8   4   6        9.59        7.26      4.13 o 
  -7   4   6    23606.33    23908.44    118.71 o 
  -6   4   6    17595.03    18909.86     98.34 o 
  -5   4   6    26083.42    27326.24    133.07 o 
  -4   4   6      767.80      703.24     13.51 o 
  -3   4   6     1956.71     1767.47     20.71 o 
  -2   4   6     7402.20     8327.58     51.13 o 
  -1   4   6    12200.00    13024.42     71.70 o 
   0   4   6     1095.02     1210.63     12.91 o 
   1   4   6     1885.62     2000.40     18.78 o 
   2   4   6     1209.26     1451.64     15.79 o 
   3   4   6    13763.55    13428.03     72.19 o 
   4   4   6     4847.11     5013.35     34.04 o 
   5   4   6     3008.39     2454.72     21.76 o 
   6   4   6    19957.77    20755.33    108.36 o 
   7   4   6     3719.54     3884.54     30.30 o 
   8   4   6      589.57      573.55     13.54 o 
   9   4   6    13479.06    13192.19     80.35 o 
  10   4   6    25286.93    26086.18    136.75 o 
  11   4   6     1180.55     1181.00     20.55 o 
  12   4   6     1857.29     1803.32     25.06 o 
  13   4   6      138.34      152.05     12.74 o 
  14   4   6      192.88      173.58     12.97 o 
  15   4   6      707.76      661.67     26.77 o 
  16   4   6      819.48      824.30     25.64 o 
  17   4   6       11.10        8.40     13.98 o 
  18   4   6      381.62      349.50     22.34 o 
  19   4   6     2269.81     2063.38     41.09 o 
  20   4   6       61.96       90.08     20.51 o 
  21   4   6     1895.06     2044.37     45.46 o 
  22   4   6       67.88       36.28     25.78 o 
 -25   5   6      476.70      461.28     28.69 o 
 -24   5   6       77.77       69.04     20.19 o 
 -23   5   6      240.18      188.76     22.13 o 
 -22   5   6      460.53      431.95     24.86 o 
 -21   5   6      510.23      478.86     23.02 o 
 -20   5   6      213.77      226.72     16.56 o 
 -19   5   6      784.24      792.08     23.79 o 
 -18   5   6       32.60       38.56     12.15 o 
 -17   5   6      339.12      328.92     21.60 o 
 -16   5   6      906.92      835.02     21.53 o 
 -15   5   6      415.20      408.61     16.51 o 
 -14   5   6     1668.42     1718.21     24.14 o 
 -13   5   6     3843.39     3879.94     34.24 o 
 -12   5   6      393.49      377.61     11.93 o 
 -11   5   6     2359.65     2538.69     25.37 o 
 -10   5   6      246.46      200.62      8.36 o 
  -9   5   6    15227.31    14698.67     83.92 o 
  -8   5   6     1354.26     1393.95     16.55 o 
  -7   5   6      747.61      732.90     11.84 o 
  -6   5   6     1640.12     1482.42     16.14 o 
  -5   5   6     2210.80     2225.08     25.75 o 
  -4   5   6     2538.81     3319.26     27.19 o 
  -3   5   6     9759.24    10167.17     62.06 o 
  -2   5   6      512.41      447.38     11.62 o 
  -1   5   6     5834.36     5921.01     41.12 o 
   0   5   6    13841.30    14793.62     81.97 o 
   1   5   6      594.88      542.11     11.82 o 
   2   5   6      629.13      668.69     13.50 o 
   3   5   6      977.84      872.48     13.17 o 
   4   5   6      384.93      353.94     11.06 o 
   5   5   6     1336.14     1342.20     24.74 o 
   6   5   6        5.47       -0.92      6.33 o 
   7   5   6     6114.76     6066.20     42.35 o 
   8   5   6     3131.61     3198.52     31.67 o 
   9   5   6     1001.40     1034.99     25.29 o 
  10   5   6     1244.85     1121.92     20.50 o 
  11   5   6      241.37      219.17     12.57 o 
  12   5   6     1409.86     1439.63     26.98 o 
  13   5   6      749.83      763.98     49.98 o 
  14   5   6     1439.13     1432.11     27.20 o 
  15   5   6      378.20      400.47     18.20 o 
  16   5   6     1120.08     1101.33     29.55 o 
  17   5   6      436.22      416.47     21.63 o 
  18   5   6      333.91      341.71     23.24 o 
  19   5   6      661.24      617.78     28.00 o 
  20   5   6      109.56       78.61     22.18 o 
  21   5   6      172.95      154.04     23.93 o 
 -25   6   6      821.34      776.69     34.89 o 
 -24   6   6      573.47      584.08     31.16 o 
 -23   6   6      239.93      237.54     23.42 o 
 -22   6   6      437.72      390.31     24.95 o 
 -21   6   6      597.27      568.69     26.36 o 
 -20   6   6      713.19      658.02     24.96 o 
 -19   6   6     1536.53     1541.60     32.75 o 
 -18   6   6     3204.16     3200.24     40.94 o 
 -17   6   6    10528.55    10751.32     99.53 o 
 -16   6   6     2351.11     2301.27     33.00 o 
 -15   6   6     2912.85     2954.34     36.56 o 
 -14   6   6      201.37      163.82     12.89 o 
 -13   6   6     8720.30     8507.72     63.74 o 
 -12   6   6      480.76      443.41     14.76 o 
 -11   6   6    16937.64    16070.46     97.01 o 
 -10   6   6      165.71      193.36     10.68 o 
  -9   6   6    12608.14    12820.10     82.39 o 
  -8   6   6      263.82      275.74     10.31 o 
  -7   6   6     9430.38     9320.07     60.53 o 
  -6   6   6     1668.12     1701.06     20.15 o 
  -5   6   6     1970.87     1979.06     24.55 o 
  -4   6   6     1077.25     1066.44     16.41 o 
  -3   6   6     6479.53     6568.17     48.52 o 
  -2   6   6      390.36      391.14     11.62 o 
  -1   6   6    14542.77    14016.51     83.55 o 
   0   6   6      297.08      319.32     10.83 o 
   1   6   6      870.97      831.71     16.11 o 
   2   6   6      820.47      863.90     15.00 o 
   3   6   6    25826.79    24584.74    137.48 o 
   4   6   6     1331.60     1426.88     19.84 o 
   5   6   6    12424.63    11851.15     75.65 o 
   6   6   6      950.20      893.47     18.09 o 
   7   6   6     1407.25     1261.29     20.47 o 
   8   6   6     3437.33     3411.28     33.75 o 
   9   6   6     8991.07     8748.80     61.95 o 
  10   6   6      739.27      822.49     23.86 o 
  11   6   6      175.51      163.50     13.17 o 
  12   6   6      311.89      267.78     15.39 o 
  13   6   6      738.70      781.48     22.49 o 
  14   6   6       43.66       69.47     12.98 o 
  15   6   6     1215.81     1240.95     30.52 o 
  16   6   6      213.06      219.62     19.87 o 
  17   6   6      134.17      189.03     19.75 o 
  18   6   6       12.20       22.03     19.00 o 
  19   6   6     1509.15     1614.19     45.92 o 
  20   6   6       83.53      106.70     22.67 o 
 -23   7   6        2.28       22.32     18.88 o 
 -22   7   6       69.66       83.98     18.40 o 
 -21   7   6     1714.46     1788.16     37.73 o 
 -20   7   6       57.94       42.65     15.39 o 
 -19   7   6     1214.41     1280.53     31.42 o 
 -18   7   6     2782.31     2838.22     45.40 o 
 -17   7   6      257.12      313.82     18.91 o 
 -16   7   6      537.05      517.77     20.86 o 
 -15   7   6     4444.73     4563.48     50.76 o 
 -14   7   6      369.28      415.80     17.37 o 
 -13   7   6     4616.54     4279.73     44.52 o 
 -12   7   6     1245.26     1198.15     22.40 o 
 -11   7   6      239.64      260.35     13.71 o 
 -10   7   6     2324.48     2239.28     29.26 o 
  -9   7   6     7328.41     7140.38     58.02 o 
  -8   7   6     4145.40     3990.75     49.00 o 
  -7   7   6      115.65      122.07     10.19 o 
  -6   7   6     2071.76     2014.97     25.13 o 
  -5   7   6     1326.94     1344.27     20.95 o 
  -4   7   6     1911.09     1907.25     24.70 o 
  -3   7   6     5407.40     5764.81     48.42 o 
  -2   7   6     5162.44     5180.79     43.31 o 
  -1   7   6     2611.00     2557.67     28.14 o 
   0   7   6      141.58      140.49      9.81 o 
   1   7   6      218.41      231.71     12.69 o 
   2   7   6     4187.44     3959.26     41.42 o 
   3   7   6      802.89      844.99     19.66 o 
   4   7   6     3382.64     3178.24     35.33 o 
   5   7   6     1001.62     1070.71     24.04 o 
   6   7   6     2553.66     2518.94     36.26 o 
   7   7   6     5923.04     5919.94     58.23 o 
   8   7   6     2226.97     2134.94     39.89 o 
   9   7   6      428.22      430.95     20.01 o 
  10   7   6     1149.99     1117.17     26.59 o 
  11   7   6     3680.05     3766.72     45.42 o 
  12   7   6     2138.58     1971.73     34.78 o 
  13   7   6       82.82       89.32     15.51 o 
  14   7   6      980.08     1052.42     29.57 o 
  15   7   6     1339.49     1263.34     39.64 o 
  16   7   6      112.10      119.08     23.04 o 
  17   7   6      550.52      512.05     27.98 o 
  18   7   6       62.99       66.53     21.79 o 
  19   7   6     1061.74     1046.81     41.05 o 
 -22   8   6       26.08       16.63     18.10 o 
 -21   8   6     1333.28     1377.41     38.98 o 
 -20   8   6      466.29      457.58     26.07 o 
 -19   8   6     5180.24     5147.53     60.28 o 
 -18   8   6      166.79      167.18     17.08 o 
 -17   8   6     7580.43     8173.64     73.11 o 
 -16   8   6     2397.70     2338.44     36.05 o 
 -15   8   6      559.04      514.60     20.28 o 
 -14   8   6      422.25      435.84     18.64 o 
 -13   8   6      702.38      764.47     22.42 o 
 -12   8   6      565.07      575.10     19.53 o 
 -11   8   6     5335.41     5595.20     52.45 o 
 -10   8   6      564.22      551.30     18.57 o 
  -9   8   6      551.40      591.62     18.78 o 
  -8   8   6     3002.20     2953.48     34.67 o 
  -7   8   6      378.68      406.85     15.96 o 
  -6   8   6     5209.01     5141.82     47.83 o 
  -5   8   6     1302.11     1269.44     22.20 o 
  -4   8   6     1845.46     1889.30     27.93 o 
  -3   8   6     3394.89     3262.80     48.08 o 
  -2   8   6      816.01      854.60     20.04 o 
  -1   8   6     7609.15     7374.64     61.22 o 
   0   8   6     1672.42     1637.00     26.45 o 
   1   8   6     2597.06     2544.82     40.05 o 
   2   8   6      210.02      176.48     13.77 o 
   3   8   6      477.11      499.66     17.82 o 
   4   8   6     7693.16     7228.85     70.72 o 
   5   8   6     6006.49     6094.50     68.68 o 
   6   8   6     3672.69     3561.83     51.47 o 
   7   8   6       99.71       87.50     15.02 o 
   8   8   6     1169.00     1191.16     29.10 o 
   9   8   6     8246.13     8335.72     73.69 o 
  10   8   6     2255.75     2163.10     36.07 o 
  11   8   6      413.76      419.12     20.92 o 
  12   8   6     1212.67     1206.63     30.54 o 
  13   8   6      266.52      277.59     19.41 o 
  14   8   6       21.14       43.25     15.78 o 
  15   8   6     2643.98     2680.97     46.29 o 
  16   8   6      829.02      867.52     32.21 o 
  17   8   6      146.80      117.83     22.10 o 
 -20   9   6      326.12      323.83     24.36 o 
 -19   9   6      140.28      107.83     17.29 o 
 -18   9   6     1018.77     1110.21     30.49 o 
 -17   9   6      384.36      346.05     19.94 o 
 -16   9   6      917.95      813.72     25.91 o 
 -15   9   6     1013.94     1052.82     27.70 o 
 -14   9   6     4233.60     4555.63     61.44 o 
 -13   9   6     2440.51     2464.06     40.05 o 
 -12   9   6      310.19      321.98     17.99 o 
 -11   9   6       91.88      105.13     14.53 o 
 -10   9   6     1304.80     1296.35     26.33 o 
  -9   9   6       28.47       42.61     11.80 o 
  -8   9   6      887.49      731.98     21.34 o 
  -7   9   6       37.32       35.43     11.49 o 
  -6   9   6      249.69      263.29     15.16 o 
  -5   9   6     3078.85     3087.96     37.28 o 
  -4   9   6     1018.06     1018.43     26.83 o 
  -3   9   6      616.54      649.83     20.93 o 
  -2   9   6    12588.54    12616.73     98.17 o 
  -1   9   6      266.60      304.65     17.31 o 
   0   9   6      422.80      457.41     19.78 o 
   1   9   6      649.12      628.76     23.84 o 
   2   9   6    13890.83    13581.03    121.16 o 
   3   9   6     1872.32     2029.12     46.65 o 
   4   9   6     1077.80     1138.42     33.24 o 
   5   9   6     3089.48     2906.42     44.47 o 
   6   9   6      973.42      932.36     29.91 o 
   7   9   6     8516.78     8225.95     82.71 o 
   8   9   6      342.07      369.63     24.02 o 
   9   9   6      134.44      111.66     16.41 o 
  10   9   6      742.40      678.79     25.15 o 
  11   9   6     1264.48     1244.95     32.98 o 
  12   9   6      812.43      765.63     27.63 o 
  13   9   6       63.02       63.41     17.05 o 
  14   9   6     1169.88     1312.13     37.39 o 
  15   9   6      634.56      688.37     30.18 o 
  16   9   6     1133.51     1133.51     39.72 o 
 -18  10   6     1937.49     2040.07     50.99 o 
 -17  10   6     1065.07     1058.57     31.98 o 
 -16  10   6     2344.90     2370.77     41.71 o 
 -15  10   6       41.94       17.33     14.77 o 
 -14  10   6      360.02      434.89     20.85 o 
 -13  10   6     1589.14     1511.53     31.79 o 
 -12  10   6     1057.20     1062.27     30.70 o 
 -11  10   6     3717.95     3656.98     49.79 o 
 -10  10   6      549.29      513.87     22.79 o 
  -9  10   6      455.28      472.83     23.74 o 
  -8  10   6      345.63      354.74     19.41 o 
  -7  10   6      226.07      192.22     18.88 o 
  -6  10   6     2646.67     2500.80     42.40 o 
  -5  10   6      155.40      188.74     18.57 o 
  -4  10   6      592.95      581.97     25.05 o 
  -3  10   6      201.75      208.79     19.41 o 
  -2  10   6      990.43     1058.79     31.11 o 
  -1  10   6      808.34      783.30     28.06 o 
   0  10   6     2086.11     2070.62     38.16 o 
   1  10   6     1035.43     1107.69     30.68 o 
   2  10   6       69.73       95.20     16.02 o 
   3  10   6     4739.52     4589.84     69.24 o 
   4  10   6     4891.74     4688.92     58.70 o 
   5  10   6     8252.81     7964.05     92.44 o 
   6  10   6      207.92      236.82     20.78 o 
   7  10   6     1498.20     1653.12     38.84 o 
   8  10   6     2231.95     2133.19     39.89 o 
   9  10   6     2741.11     2752.89     46.95 o 
  10  10   6     1400.30     1432.99     34.75 o 
  11  10   6      111.90      156.70     19.92 o 
  12  10   6      288.07      263.01     21.06 o 
  13  10   6      501.95      561.15     26.54 o 
  14  10   6       35.12       14.97     19.68 o 
 -15  11   6       98.50      115.53     18.88 o 
 -14  11   6     4677.68     4596.23     60.23 o 
 -13  11   6     1018.30     1095.16     33.23 o 
 -12  11   6      270.88      362.84     24.11 o 
 -11  11   6       73.57       60.87     17.54 o 
 -10  11   6     7051.02     6928.80     84.48 o 
  -9  11   6      196.38      250.44     22.86 o 
  -8  11   6      399.48      383.61     25.30 o 
  -7  11   6      154.83      163.02     23.11 o 
  -6  11   6      721.25      705.48     30.56 o 
  -5  11   6      552.41      586.83     27.36 o 
  -4  11   6       30.50       49.19     16.76 o 
  -3  11   6      917.04     1015.00     34.05 o 
  -2  11   6      490.76      494.55     25.58 o 
  -1  11   6        2.89       42.31     18.23 o 
   0  11   6     2378.41     2535.62     62.64 o 
   1  11   6      423.13      423.66     27.24 o 
   2  11   6     8443.07     8058.46     98.70 o 
   3  11   6     1043.37     1075.79     36.79 o 
   4  11   6      528.15      559.20     27.48 o 
   5  11   6       79.85       80.42     18.73 o 
   6  11   6     5754.46     5524.59     69.22 o 
   7  11   6     1487.74     1410.37     47.93 o 
   8  11   6     1543.96     1520.87     43.49 o 
   9  11   6      272.66      361.34     30.55 o 
  10  11   6     1274.11     1275.41     36.81 o 
  11  11   6      395.30      395.47     28.22 o 
 -12  12   6     1134.10     1108.95     39.60 o 
 -11  12   6      503.07      474.54     31.54 o 
 -10  12   6      582.91      607.53     31.23 o 
  -9  12   6     1404.73     1403.35     43.09 o 
  -8  12   6      669.83      690.58     36.00 o 
  -7  12   6      454.09      525.69     29.30 o 
  -6  12   6      343.99      370.94     27.02 o 
  -5  12   6      655.08      753.89     33.19 o 
  -4  12   6     1201.71     1240.71     62.42 o 
  -3  12   6       87.04       61.18     23.67 o 
  -2  12   6      132.38      117.44     23.99 o 
  -1  12   6       26.18       55.50     21.80 o 
   0  12   6      876.05      883.47     46.63 o 
   1  12   6       62.80       65.34     22.75 o 
   2  12   6     1457.92     1422.74     45.40 o 
   3  12   6       43.68       37.79     22.09 o 
   4  12   6     2747.68     2771.22     73.88 o 
   5  12   6      680.44      765.69     37.07 o 
   6  12   6       46.31       14.84     21.31 o 
   7  12   6       92.35      102.72     24.54 o 
 -27   0   7     5593.27     5564.53     99.06 o 
 -25   0   7     2538.03     2599.36     65.60 o 
 -23   0   7     5126.09     5282.92     87.80 o 
 -21   0   7     9263.29     9536.11    123.02 o 
 -19   0   7     1544.47     1422.02     56.32 o 
 -17   0   7     2851.86     2845.60     84.18 o 
 -15   0   7     6217.13     6178.31     63.98 o 
 -13   0   7     4829.15     5356.99     50.85 o 
 -11   0   7     4054.45     4129.01     37.56 o 
  -9   0   7    29654.69    30894.18    186.65 o 
  -7   0   7    17446.97    17678.30    116.68 o 
  -5   0   7    19540.38    18781.16    121.39 o 
  -3   0   7     1169.58     1468.53     16.66 o 
  -1   0   7     7748.79     7873.02     65.21 o 
   1   0   7    20324.53    20685.40    150.63 o 
   3   0   7     6080.03     6507.43     58.71 o 
   5   0   7     1944.92     1871.62     26.93 o 
   7   0   7      116.01      160.99     13.38 o 
   9   0   7     2339.48     2379.87     35.33 o 
  11   0   7    23757.13    23986.02    192.59 o 
  13   0   7     3635.28     3346.68     48.03 o 
  15   0   7     8207.33     8046.72     88.13 o 
  17   0   7      442.54      465.24     36.23 o 
  19   0   7      214.04      257.23     27.78 o 
  21   0   7       58.27       53.19     30.59 o 
 -28   1   7       64.74       40.16     21.43 o 
 -27   1   7     2560.79     2606.90     56.30 o 
 -26   1   7       27.69       18.43     18.13 o 
 -25   1   7     1447.68     1299.82     38.30 o 
 -24   1   7      498.14      475.42     25.65 o 
 -23   1   7    16551.18    16153.97    131.38 o 
 -22   1   7     2274.84     2177.72     38.45 o 
 -21   1   7     4166.90     4129.48     51.76 o 
 -20   1   7     1454.21     1365.07     29.74 o 
 -19   1   7    14837.90    14550.86    108.50 o 
 -18   1   7      177.64      174.98     13.65 o 
 -17   1   7       12.48       49.41     10.16 o 
 -16   1   7     1570.05     1552.64     25.08 o 
 -15   1   7     1108.44     1161.22     20.73 o 
 -14   1   7     1193.83     1146.35     17.16 o 
 -13   1   7     4492.88     4786.89     35.23 o 
 -12   1   7     1399.13     1607.32     18.30 o 
 -11   1   7      619.29      594.24     10.54 o 
 -10   1   7     2732.75     2772.50     32.30 o 
  -9   1   7    18646.03    20173.82    100.33 o 
  -8   1   7      231.97      256.35      6.65 o 
  -7   1   7    16007.64    15455.80     75.37 o 
  -6   1   7      291.29      300.33      5.62 o 
  -5   1   7      731.67      645.69      7.27 o 
  -4   1   7     9336.22     9862.01     51.69 o 
  -3   1   7     1781.21     1481.52     12.62 o 
  -2   1   7     1368.84     1431.49     13.78 o 
  -1   1   7     9195.75     9132.94     46.45 o 
   0   1   7     3081.41     3368.09     21.94 o 
   1   1   7     3301.28     3446.71     21.78 o 
   2   1   7      346.74      273.33      6.87 o 
   3   1   7       14.87       16.23      5.28 o 
   4   1   7     2043.50     2142.75     39.64 o 
   5   1   7     3091.24     3003.67     24.07 o 
   6   1   7     4715.56     5016.81     39.48 o 
   7   1   7     1209.12     1108.48     15.82 o 
   8   1   7     1748.38     1580.26     19.57 o 
   9   1   7     3556.84     3454.75     30.97 o 
  10   1   7        6.00       17.41      7.84 o 
  11   1   7     1076.97     1072.89     18.95 o 
  12   1   7      532.33      544.20     14.82 o 
  13   1   7    10764.10    11150.32     72.34 o 
  14   1   7     1122.79     1094.68     21.09 o 
  15   1   7      493.25      538.39     17.28 o 
  16   1   7        2.71      -10.10     10.10 o 
  17   1   7     1089.86     1126.16     28.13 o 
  18   1   7      688.58      635.99     24.32 o 
  19   1   7     4089.80     4157.58     58.63 o 
  20   1   7       60.59       75.07     20.52 o 
  21   1   7      253.93      239.76     27.07 o 
  22   1   7      847.05      847.63     56.35 o 
 -27   2   7     1723.57     1798.64     56.06 o 
 -26   2   7     3323.23     3375.72     57.78 o 
 -25   2   7      951.01      894.76     34.46 o 
 -24   2   7      122.05      104.34     17.55 o 
 -23   2   7      223.11      241.13     19.12 o 
 -22   2   7     1026.21      921.44     27.49 o 
 -21   2   7     4776.96     4840.24     53.97 o 
 -20   2   7      167.46      186.21     15.53 o 
 -19   2   7      452.24      395.93     19.86 o 
 -18   2   7      725.66      816.82     23.38 o 
 -17   2   7     6067.03     6043.74     50.30 o 
 -16   2   7     2035.91     1971.96     27.22 o 
 -15   2   7      585.17      560.78     15.36 o 
 -14   2   7     6173.90     6400.85     45.73 o 
 -13   2   7     2169.74     2243.87     21.59 o 
 -12   2   7     2122.24     2083.35     22.21 o 
 -11   2   7     4424.78     4766.68     31.14 o 
 -10   2   7      252.59      326.15      8.87 o 
  -9   2   7     3793.85     3712.06     23.65 o 
  -8   2   7     1993.47     1931.30     14.28 o 
  -7   2   7      581.07      584.05     11.09 o 
  -6   2   7    15470.25    15663.93     95.63 o 
  -5   2   7    24139.17    23508.96    131.76 o 
  -4   2   7    10953.01    11342.46     61.64 o 
  -3   2   7     1042.24     1048.63      9.97 o 
  -2   2   7     4958.83     5066.63     30.26 o 
  -1   2   7    13485.58    13443.24     68.83 o 
   0   2   7     4113.23     3884.46     26.47 o 
   1   2   7    11062.86    11295.57     62.11 o 
   2   2   7     2331.74     2343.24     19.59 o 
   3   2   7     7249.72     7446.74     45.36 o 
   4   2   7     4715.49     5322.02     37.73 o 
   5   2   7     1474.10     1337.53     23.17 o 
   6   2   7      741.49      845.94     14.94 o 
   7   2   7      829.44      872.59     14.94 o 
   8   2   7      576.04      554.02     12.64 o 
   9   2   7     3384.08     3654.86     32.44 o 
  10   2   7      245.24      194.82      9.68 o 
  11   2   7    21820.29    21968.82    123.14 o 
  12   2   7     1901.56     1851.69     24.69 o 
  13   2   7       17.32       42.68     10.74 o 
  14   2   7     1159.86     1190.23     21.53 o 
  15   2   7     3535.94     3526.74     36.33 o 
  16   2   7     1261.64     1191.29     25.01 o 
  17   2   7     1212.32     1139.51     28.76 o 
  18   2   7     2356.06     2543.58     44.70 o 
  19   2   7      740.19      632.93     30.27 o 
  20   2   7     1553.09     1452.39     42.45 o 
  21   2   7      393.83      390.77     28.35 o 
  22   2   7      157.41      218.83     27.05 o 
 -27   3   7      397.21      353.60     27.06 o 
 -26   3   7      152.30      178.06     23.06 o 
 -25   3   7       63.99       41.74     17.05 o 
 -24   3   7     1381.80     1310.68     35.21 o 
 -23   3   7     1542.75     1569.36     42.48 o 
 -22   3   7       10.65        9.35     14.96 o 
 -21   3   7     1069.91      981.72     26.46 o 
 -20   3   7      316.41      344.16     18.03 o 
 -19   3   7     1554.84     1647.49     29.91 o 
 -18   3   7      523.98      473.22     16.54 o 
 -17   3   7     4913.50     4796.63     43.90 o 
 -16   3   7     6143.00     6134.11     50.33 o 
 -15   3   7     2259.19     2356.30     27.53 o 
 -14   3   7     1237.38     1252.23     20.28 o 
 -13   3   7     1641.19     1560.32     16.61 o 
 -12   3   7     1488.93     1552.39     28.49 o 
 -11   3   7       19.81       23.00      4.78 o 
 -10   3   7      407.65      450.87      8.55 o 
  -9   3   7      525.40      578.15      7.95 o 
  -8   3   7     3721.80     3188.01     26.61 o 
  -7   3   7    17223.71    16181.29     96.08 o 
  -6   3   7     4990.50     4904.27     38.30 o 
  -5   3   7      853.15      774.81     21.63 o 
  -4   3   7     1368.95     1541.00     17.74 o 
  -3   3   7    20472.34    20544.84     97.94 o 
  -2   3   7    19731.42    20105.71    100.04 o 
  -1   3   7      276.46      216.85      6.66 o 
   0   3   7     1176.97     1268.53     12.64 o 
   1   3   7      978.00      974.61     13.90 o 
   2   3   7     6052.73     6056.63     38.75 o 
   3   3   7     2284.14     2226.85     19.68 o 
   4   3   7     2758.55     2672.02     31.78 o 
   5   3   7      896.44     1006.09     15.49 o 
   6   3   7     2006.06     1978.58     21.52 o 
   7   3   7     2344.64     2229.10     23.84 o 
   8   3   7    19009.68    18816.62    105.81 o 
   9   3   7     5247.31     5353.16     41.50 o 
  10   3   7      982.45     1001.63     27.41 o 
  11   3   7      587.14      578.09     16.10 o 
  12   3   7     8467.83     8564.20     57.71 o 
  13   3   7     4007.90     4054.65     36.38 o 
  14   3   7     1276.12     1206.24     21.61 o 
  15   3   7     5017.75     4737.15     44.05 o 
  16   3   7      380.21      362.19     19.55 o 
  17   3   7      260.71      193.00     18.20 o 
  18   3   7     3307.25     3209.79     51.41 o 
  19   3   7     1207.33     1197.84     36.58 o 
  20   3   7      228.20      209.09     24.55 o 
  21   3   7       40.02       60.11     21.86 o 
 -26   4   7     3335.30     3405.96     59.59 o 
 -25   4   7      511.42      397.69     24.89 o 
 -24   4   7      163.51      210.27     20.52 o 
 -23   4   7       96.16       96.89     17.60 o 
 -22   4   7     2456.82     2368.97     41.70 o 
 -21   4   7     2319.16     2406.56     41.02 o 
 -20   4   7      724.65      811.96     26.96 o 
 -19   4   7       98.83      107.51     12.93 o 
 -18   4   7      128.94      129.61     12.47 o 
 -17   4   7      101.14      108.48     11.34 o 
 -16   4   7     6747.70     6587.51     53.48 o 
 -15   4   7     1751.80     1720.30     23.95 o 
 -14   4   7     1385.47     1441.56     19.86 o 
 -13   4   7     2092.24     2062.39     22.90 o 
 -12   4   7     5292.51     5148.64     56.82 o 
 -11   4   7      925.35     1050.54     14.25 o 
 -10   4   7     2821.93     2437.00     20.95 o 
  -9   4   7     5605.58     5964.20     35.25 o 
  -8   4   7      956.24      950.57     16.45 o 
  -7   4   7      254.93      316.98     11.91 o 
  -6   4   7    14970.84    14515.68     85.80 o 
  -5   4   7    28782.33    29051.88    141.03 o 
  -4   4   7     3863.63     3831.41     29.81 o 
  -3   4   7      447.78      590.23     11.89 o 
  -2   4   7      310.54      417.36      9.43 o 
  -1   4   7     5457.96     4992.29     35.92 o 
   0   4   7    21885.30    21607.57    109.40 o 
   1   4   7      807.63      795.20     11.86 o 
   2   4   7     3964.22     3948.34     56.51 o 
   3   4   7     4633.47     4670.01     30.64 o 
   4   4   7     2628.03     2445.68     26.52 o 
   5   4   7       24.38       26.19      7.19 o 
   6   4   7      712.70      830.67     15.52 o 
   7   4   7      263.38      250.88     10.86 o 
   8   4   7     1611.40     1640.63     21.97 o 
   9   4   7     1359.21     1485.21     21.64 o 
  10   4   7     4678.40     4570.79     43.57 o 
  11   4   7      979.55      976.41     19.87 o 
  12   4   7     5204.98     5206.38     44.70 o 
  13   4   7     1349.17     1296.09     23.34 o 
  14   4   7      149.74      132.12     12.13 o 
  15   4   7     3586.56     3669.35     42.72 o 
  16   4   7     4630.15     4505.93     52.06 o 
  17   4   7      403.65      374.40     20.89 o 
  18   4   7      569.97      600.40     26.42 o 
  19   4   7      334.49      342.65     24.81 o 
  20   4   7     1633.59     1732.77     42.58 o 
  21   4   7      297.88      295.94     28.43 o 
 -26   5   7       56.62       11.02     20.29 o 
 -25   5   7      117.31       42.83     21.09 o 
 -24   5   7     3108.54     3227.55     55.69 o 
 -23   5   7      471.67      472.58     26.49 o 
 -22   5   7      701.18      738.07     27.82 o 
 -21   5   7      233.32      243.76     19.20 o 
 -20   5   7       65.35       61.23     13.88 o 
 -19   5   7       62.65       65.08     13.35 o 
 -18   5   7     6420.35     6220.63     57.93 o 
 -17   5   7     1341.03     1248.89     25.18 o 
 -16   5   7     1199.79     1295.00     24.53 o 
 -15   5   7      420.58      438.40     23.49 o 
 -14   5   7      245.19      244.73     11.27 o 
 -13   5   7      276.58      270.91     11.27 o 
 -12   5   7     5862.12     5670.16     43.09 o 
 -11   5   7      270.51      285.30      9.24 o 
 -10   5   7     4008.94     3906.38     32.86 o 
  -9   5   7      802.90      866.74     12.02 o 
  -8   5   7    23093.83    21438.74    113.03 o 
  -7   5   7     9186.18     9096.09     51.95 o 
  -6   5   7      837.14      889.71     11.48 o 
  -5   5   7     1249.13     1078.56     13.69 o 
  -4   5   7      188.80      266.42      9.18 o 
  -3   5   7     7122.93     7067.19     46.75 o 
  -2   5   7    10987.85    11129.37     67.49 o 
  -1   5   7      555.21      528.98     11.57 o 
   0   5   7     1334.06     1382.72     15.57 o 
   1   5   7       71.77       77.11      6.55 o 
   2   5   7      456.67      374.64     11.11 o 
   3   5   7      816.54      801.26     12.54 o 
   4   5   7     2566.44     2629.20     23.77 o 
   5   5   7       59.70       56.19      6.89 o 
   6   5   7      830.69      829.48     17.66 o 
   7   5   7     3187.42     3115.44     30.68 o 
   8   5   7    12128.84    12237.78     77.33 o 
   9   5   7      376.78      424.64     14.94 o 
  10   5   7      807.38      789.43     18.75 o 
  11   5   7     2386.28     2269.69     28.43 o 
  12   5   7     4382.63     4349.51     41.07 o 
  13   5   7      367.72      418.80     17.10 o 
  14   5   7     1304.62     1319.41     26.55 o 
  15   5   7     3802.67     3768.66     42.77 o 
  16   5   7      938.38      895.67     27.75 o 
  17   5   7      532.27      568.44     24.74 o 
  18   5   7     5907.17     5907.44     68.51 o 
  19   5   7       21.89       43.26     19.26 o 
  20   5   7       28.63       23.01     19.91 o 
 -25   6   7       37.44       43.25     20.33 o 
 -24   6   7     1623.18     1685.09     44.39 o 
 -23   6   7        2.84        7.09     18.38 o 
 -22   6   7     3170.32     3305.09     71.07 o 
 -21   6   7       78.30       95.69     17.13 o 
 -20   6   7     7029.06     7245.15     71.29 o 
 -19   6   7      464.93      460.76     20.17 o 
 -18   6   7      194.43      190.94     15.03 o 
 -17   6   7     1814.52     1855.18     30.04 o 
 -16   6   7     6179.23     5905.28     55.06 o 
 -15   6   7      262.02      287.77     14.86 o 
 -14   6   7     1890.93     1812.89     27.17 o 
 -13   6   7      120.10      128.28     10.96 o 
 -12   6   7    10158.79    10330.21     68.60 o 
 -11   6   7     1708.36     1661.07     21.53 o 
 -10   6   7     8249.04     8017.30     57.37 o 
  -9   6   7      118.50      139.18      8.95 o 
  -8   6   7     2123.92     2077.64     26.49 o 
  -7   6   7       25.27       39.10      8.23 o 
  -6   6   7     7702.73     7265.85     49.81 o 
  -5   6   7      283.30      267.23     10.02 o 
  -4   6   7     3948.13     3840.60     31.95 o 
  -3   6   7      364.65      332.63     10.83 o 
  -2   6   7      532.70      589.08     14.24 o 
  -1   6   7     1142.08     1196.21     22.14 o 
   0   6   7    14392.61    14110.44     84.23 o 
   1   6   7       78.98       74.40      8.47 o 
   2   6   7     9873.73     9614.38     62.80 o 
   3   6   7       47.97       49.41      8.40 o 
   4   6   7     5199.23     5249.12     44.06 o 
   5   6   7        2.44        6.68      8.60 o 
   6   6   7      194.84      188.88     14.40 o 
   7   6   7        0.43        4.41      9.64 o 
   8   6   7      951.98      996.81     25.87 o 
   9   6   7       36.01       30.81     10.27 o 
  10   6   7      821.72      913.48     22.81 o 
  11   6   7      595.53      576.58     21.21 o 
  12   6   7      938.32      854.78     24.99 o 
  13   6   7      863.97      969.64     27.17 o 
  14   6   7      180.62      169.18     16.82 o 
  15   6   7      407.03      396.26     22.54 o 
  16   6   7     7292.05     7585.89     82.22 o 
  17   6   7      118.41      125.15     21.39 o 
  18   6   7     1850.68     2007.30     48.40 o 
  19   6   7      332.28      295.56     26.70 o 
 -24   7   7     1273.06     1165.46     39.11 o 
 -23   7   7       52.37       61.75     19.52 o 
 -22   7   7      449.03      507.10     27.67 o 
 -21   7   7      317.00      432.97     36.15 o 
 -20   7   7     2057.79     2175.53     38.86 o 
 -19   7   7       69.66       91.28     15.98 o 
 -18   7   7     1560.10     1637.88     32.59 o 
 -17   7   7      671.19      731.13     24.13 o 
 -16   7   7      128.60      151.28     14.23 o 
 -15   7   7      599.49      619.26     20.24 o 
 -14   7   7     1422.18     1394.50     25.39 o 
 -13   7   7      643.99      604.36     17.96 o 
 -12   7   7     2394.62     2390.53     29.58 o 
 -11   7   7      116.31       86.98     10.60 o 
 -10   7   7     2323.99     2303.01     29.01 o 
  -9   7   7      239.98      313.53     13.75 o 
  -8   7   7    16295.14    16237.81    103.21 o 
  -7   7   7      128.02       87.09      9.42 o 
  -6   7   7      992.02     1030.19     19.09 o 
  -5   7   7      216.42      193.64     10.98 o 
  -4   7   7    14153.14    13780.26    109.17 o 
  -3   7   7      513.54      563.82     15.40 o 
  -2   7   7     3898.01     3605.93     34.77 o 
  -1   7   7      536.38      543.89     15.38 o 
   0   7   7     1434.23     1452.47     23.11 o 
   1   7   7       38.33       37.02      9.67 o 
   2   7   7     2335.05     2378.26     35.14 o 
   3   7   7      110.97      125.31     11.52 o 
   4   7   7     2467.70     2376.45     34.50 o 
   5   7   7      229.92      239.59     15.15 o 
   6   7   7     1475.09     1408.14     29.03 o 
   7   7   7      110.92      111.15     12.28 o 
   8   7   7     3821.06     3891.05     45.02 o 
   9   7   7      180.37      166.20     15.92 o 
  10   7   7     2078.57     2026.01     43.57 o 
  11   7   7       27.34       23.12     13.46 o 
  12   7   7      623.76      617.10     23.03 o 
  13   7   7       48.58       44.86     14.81 o 
  14   7   7     2643.51     2629.51     41.54 o 
  15   7   7       86.63      113.98     18.53 o 
  16   7   7      174.92      143.80     20.72 o 
  17   7   7       64.72       82.08     21.30 o 
  18   7   7     2429.53     2399.92     52.46 o 
 -22   8   7      948.48      931.84     37.01 o 
 -21   8   7       31.94       20.20     22.33 o 
 -20   8   7      381.79      419.42     22.66 o 
 -19   8   7      907.24      965.84     29.69 o 
 -18   8   7      388.57      378.87     20.77 o 
 -17   8   7      232.01      210.35     16.50 o 
 -16   8   7     1425.27     1353.93     28.35 o 
 -15   8   7      160.82      154.69     17.62 o 
 -14   8   7      909.31      885.88     23.65 o 
 -13   8   7      318.42      289.23     15.41 o 
 -12   8   7      175.51      201.15     13.63 o 
 -11   8   7      690.57      608.60     19.19 o 
 -10   8   7     2254.61     2329.42     37.47 o 
  -9   8   7      465.35      408.55     15.83 o 
  -8   8   7      133.00      151.69     12.36 o 
  -7   8   7       82.18       85.81     10.68 o 
  -6   8   7     3432.59     3420.82     35.81 o 
  -5   8   7     5916.62     5905.86     53.12 o 
  -4   8   7    21047.13    20110.05    125.19 o 
  -3   8   7     1502.49     1396.28     24.20 o 
  -2   8   7      576.32      576.92     18.35 o 
  -1   8   7     4482.36     4397.99     44.24 o 
   0   8   7    17703.34    17242.27    116.48 o 
   1   8   7      164.15      174.55     12.95 o 
   2   8   7      397.78      424.30     18.51 o 
   3   8   7        1.45        0.68     12.60 o 
   4   8   7     2688.72     2658.59     44.51 o 
   5   8   7      178.28      189.37     18.19 o 
   6   8   7       11.12       10.64     15.37 o 
   7   8   7      302.87      258.83     17.91 o 
   8   8   7     1655.72     1632.36     34.86 o 
   9   8   7      116.13      150.97     16.11 o 
  10   8   7     4608.77     4691.20     53.49 o 
  11   8   7      989.78      994.83     31.93 o 
  12   8   7     1100.02     1224.76     31.77 o 
  13   8   7      138.93      158.01     18.03 o 
  14   8   7      301.98      320.69     21.74 o 
  15   8   7     1918.86     2060.28     42.75 o 
  16   8   7     5013.18     4987.02     64.58 o 
  17   8   7      288.28      283.12     25.41 o 
 -20   9   7       43.66       80.92     18.73 o 
 -19   9   7     2162.99     2245.55     39.01 o 
 -18   9   7      132.31      184.32     18.52 o 
 -17   9   7     1263.05     1234.82     30.43 o 
 -16   9   7      704.06      658.77     23.48 o 
 -15   9   7      102.83       86.57     14.07 o 
 -14   9   7      461.78      451.25     19.49 o 
 -13   9   7      213.83      210.79     15.39 o 
 -12   9   7      220.87      236.89     15.32 o 
 -11   9   7       73.00       53.50     12.10 o 
 -10   9   7      201.10      232.78     14.90 o 
  -9   9   7        9.83        7.23     10.81 o 
  -8   9   7      900.36      927.15     22.89 o 
  -7   9   7      438.90      530.78     18.78 o 
  -6   9   7      143.82       99.72     12.49 o 
  -5   9   7     1926.69     1846.05     37.83 o 
  -4   9   7     2994.51     2980.92     38.47 o 
  -3   9   7     7390.73     7167.75     68.71 o 
  -2   9   7     1247.18     1188.66     26.56 o 
  -1   9   7     4551.34     4318.12     46.41 o 
   0   9   7     1087.11     1047.74     25.97 o 
   1   9   7      576.94      572.77     25.34 o 
   2   9   7     2003.64     1928.49     43.72 o 
   3   9   7     2084.40     1929.50     39.35 o 
   4   9   7      501.02      434.81     24.15 o 
   5   9   7       66.57       62.92     17.08 o 
   6   9   7     1043.65     1053.39     41.37 o 
   7   9   7      232.51      240.33     19.12 o 
   8   9   7     1197.95     1233.78     30.64 o 
   9   9   7     1701.76     1693.94     34.65 o 
  10   9   7      247.64      242.17     19.02 o 
  11   9   7      679.02      611.06     25.28 o 
  12   9   7      829.31      890.38     29.62 o 
  13   9   7     1234.80     1258.41     34.48 o 
  14   9   7      553.98      600.95     28.08 o 
  15   9   7     2439.08     2631.09     48.79 o 
 -18  10   7      155.16      210.41     21.04 o 
 -17  10   7      809.38      879.41     32.06 o 
 -16  10   7      960.86     1035.95     32.66 o 
 -15  10   7      725.77      744.33     26.25 o 
 -14  10   7      501.93      461.89     22.87 o 
 -13  10   7        6.90       -0.68     13.30 o 
 -12  10   7      320.12      277.77     18.42 o 
 -11  10   7      927.04      805.76     25.33 o 
 -10  10   7      192.26      158.28     15.26 o 
  -9  10   7      200.55      195.37     17.24 o 
  -8  10   7      119.08      123.32     15.65 o 
  -7  10   7      532.51      559.62     23.38 o 
  -6  10   7       62.89       72.76     15.40 o 
  -5  10   7     3983.25     3790.08     59.98 o 
  -4  10   7     8035.60     7658.29     91.64 o 
  -3  10   7      429.42      355.28     20.65 o 
  -2  10   7     1928.03     1837.90     35.66 o 
  -1  10   7     5488.40     5395.96    104.59 o 
   0  10   7     4559.60     4412.94     60.47 o 
   1  10   7      564.94      639.17     27.62 o 
   2  10   7       78.51       82.30     18.76 o 
   3  10   7     1670.97     1554.91     38.65 o 
   4  10   7      470.03      446.71     27.61 o 
   5  10   7      325.40      323.79     22.52 o 
   6  10   7      150.16      169.53     19.94 o 
   7  10   7      146.21      139.03     19.01 o 
   8  10   7      208.37      228.87     19.29 o 
   9  10   7     1479.14     1403.94     34.46 o 
  10  10   7      155.41      171.41     20.32 o 
  11  10   7     1694.12     1720.72     38.20 o 
  12  10   7      174.19      183.29     19.95 o 
  13  10   7        3.23       41.83     19.06 o 
 -15  11   7      410.70      438.87     28.11 o 
 -14  11   7      271.13      223.56     23.12 o 
 -13  11   7       52.80       34.71     19.94 o 
 -12  11   7       18.50       44.06     17.81 o 
 -11  11   7      876.52      855.52     33.53 o 
 -10  11   7       29.95       51.47     20.38 o 
  -9  11   7      318.22      312.60     23.75 o 
  -8  11   7      737.39      759.85     40.63 o 
  -7  11   7     6061.92     6216.29     73.43 o 
  -6  11   7       22.79       27.74     17.36 o 
  -5  11   7     1492.98     1373.68     35.65 o 
  -4  11   7      291.84      236.88     20.25 o 
  -3  11   7     8769.40     8459.83     97.50 o 
  -2  11   7     1731.18     1685.78     48.86 o 
  -1  11   7     1659.07     1735.03     55.18 o 
   0  11   7      268.61      291.77     27.19 o 
   1  11   7      827.73      804.33     32.55 o 
   2  11   7     1128.90     1093.90     54.49 o 
   3  11   7     1263.56     1285.31     36.00 o 
   4  11   7       83.26       94.24     18.88 o 
   5  11   7      143.91      131.25     19.87 o 
   6  11   7      272.57      341.81     24.09 o 
   7  11   7      641.89      705.92     29.01 o 
   8  11   7       63.79       64.99     17.91 o 
   9  11   7      878.51      921.58     31.72 o 
  10  11   7      223.53      212.04     21.44 o 
 -11  12   7     2438.98     2391.30     59.49 o 
 -10  12   7       72.39       72.71     21.92 o 
  -9  12   7      528.97      590.16     40.18 o 
  -8  12   7       36.56       25.70     26.75 o 
  -7  12   7     1742.56     1816.86     45.57 o 
  -6  12   7       63.51       77.01     21.96 o 
  -5  12   7     4561.37     4363.12     90.08 o 
  -4  12   7      638.52      562.44     31.20 o 
  -3  12   7      570.59      496.49     30.10 o 
  -2  12   7      416.19      368.36     30.20 o 
  -1  12   7     1968.61     1886.68     47.83 o 
   0  12   7       40.44       77.67     21.66 o 
   1  12   7      112.39       98.90     30.33 o 
   2  12   7       18.72        5.67     23.97 o 
   3  12   7      356.61      416.37     30.53 o 
   4  12   7      100.52      115.09     24.96 o 
   5  12   7      122.15      158.77     34.74 o 
   6  12   7       27.39       61.60     23.52 o 
 -28   0   8        9.76      -12.11     25.67 o 
 -26   0   8     5149.21     5079.58    111.52 o 
 -24   0   8     1843.84     1750.27     53.76 o 
 -22   0   8     5249.57     5228.08     84.62 o 
 -20   0   8     9695.21     9391.51    119.24 o 
 -18   0   8     3781.22     3592.03     61.61 o 
 -16   0   8     2025.89     1929.83     47.13 o 
 -14   0   8    11279.51    10452.85    118.34 o 
 -12   0   8     9565.61     9853.46     69.14 o 
 -10   0   8     7587.99     7832.37     55.79 o 
  -8   0   8    26291.67    27755.86    179.08 o 
  -6   0   8    48213.55    48218.41    322.85 o 
  -4   0   8     6508.79     6746.73     52.47 o 
  -2   0   8      923.72      845.85     14.82 o 
   0   0   8    29686.95    30174.14    204.62 o 
   2   0   8    23231.65    23409.86    163.26 o 
   4   0   8      495.15      390.11     14.87 o 
   6   0   8    30347.38    28863.71    232.22 o 
   8   0   8     1320.75     1164.79     24.65 o 
  10   0   8     5823.08     5924.48     66.32 o 
  12   0   8     3778.83     3893.13     52.80 o 
  14   0   8     1945.94     1872.90     50.99 o 
  16   0   8      327.68      335.14     29.17 o 
  18   0   8     3208.94     3176.60     63.40 o 
  20   0   8      892.98      892.35     48.49 o 
  22   0   8     2422.88     2528.29    106.35 o 
 -28   1   8     1745.87     1619.68     44.46 o 
 -27   1   8       99.75      125.22     19.90 o 
 -26   1   8     1163.12     1123.26     35.58 o 
 -25   1   8      110.67       75.12     17.39 o 
 -24   1   8      857.24      857.07     31.25 o 
 -23   1   8       25.79       31.80     15.74 o 
 -22   1   8      112.81      116.07     17.19 o 
 -21   1   8      370.13      335.85     19.24 o 
 -20   1   8      854.17      863.88     25.96 o 
 -19   1   8     1167.99     1098.43     25.08 o 
 -18   1   8     4898.45     4639.42     52.01 o 
 -17   1   8      187.56      170.93     12.15 o 
 -16   1   8     9923.20     9629.64     78.78 o 
 -15   1   8     4504.09     4344.20     44.42 o 
 -14   1   8     4854.70     4580.61     75.27 o 
 -13   1   8      184.34      201.54     10.10 o 
 -12   1   8    11322.03    11076.67     65.62 o 
 -11   1   8     7074.54     7260.62     44.38 o 
 -10   1   8     8131.74     7931.18     45.17 o 
  -9   1   8      288.10      286.51      7.08 o 
  -8   1   8     2714.29     2640.18     18.76 o 
  -7   1   8     2305.26     2305.57     16.87 o 
  -6   1   8     1182.17     1213.47     14.26 o 
  -5   1   8     1511.73     1661.87     13.40 o 
  -4   1   8       14.56       23.99      4.43 o 
  -3   1   8     4039.63     4232.09     27.67 o 
  -2   1   8      541.26      675.20      9.72 o 
  -1   1   8     2575.58     2715.59     20.60 o 
   0   1   8      163.67      154.41      6.55 o 
   1   1   8      605.19      693.66      9.91 o 
   2   1   8    10397.47    11243.23     62.48 o 
   3   1   8     7353.22     7790.68     46.64 o 
   4   1   8    16658.07    16364.34     92.00 o 
   5   1   8    10983.73    11214.92     67.67 o 
   6   1   8     5247.44     4765.44     35.76 o 
   7   1   8     1122.98     1243.60     17.35 o 
   8   1   8     1407.66     1098.28     17.22 o 
   9   1   8        4.27       21.69      7.62 o 
  10   1   8     2139.56     1968.53     26.80 o 
  11   1   8      325.62      382.66     13.79 o 
  12   1   8     4389.16     4331.47     42.20 o 
  13   1   8     1784.63     1861.02     26.53 o 
  14   1   8      169.04      154.08     12.70 o 
  15   1   8       30.58       18.50     10.42 o 
  16   1   8       12.16       19.79     11.72 o 
  17   1   8     1577.76     1505.95     31.77 o 
  18   1   8      453.71      423.37     21.96 o 
  19   1   8      161.57      135.95     20.78 o 
  20   1   8      446.93      437.28     28.96 o 
  21   1   8      145.08      104.07     24.82 o 
 -27   2   8       81.70       82.33     21.05 o 
 -26   2   8     2545.44     2451.39     49.76 o 
 -25   2   8      255.81      223.32     20.71 o 
 -24   2   8      467.26      473.54     23.89 o 
 -23   2   8     1340.44     1224.89     30.35 o 
 -22   2   8     2015.48     2048.94     35.79 o 
 -21   2   8      147.57      186.08     16.26 o 
 -20   2   8     2603.90     2636.51     37.87 o 
 -19   2   8     1216.59     1185.51     39.98 o 
 -18   2   8     2768.11     2661.85     38.38 o 
 -17   2   8       33.30       36.66      9.91 o 
 -16   2   8     4299.76     4211.35     38.83 o 
 -15   2   8     1109.44     1038.06     17.24 o 
 -14   2   8    32219.40    31406.15    179.26 o 
 -13   2   8     1591.61     1643.52     20.29 o 
 -12   2   8     2321.44     2152.59     19.59 o 
 -11   2   8     1142.89     1222.18     19.16 o 
 -10   2   8     3261.93     2720.38     20.61 o 
  -9   2   8     7315.84     7715.69     41.74 o 
  -8   2   8     5513.78     6525.37     39.55 o 
  -7   2   8      560.47      501.63     11.21 o 
  -6   2   8    18670.48    19070.02    110.06 o 
  -5   2   8     8653.68     8595.88     49.23 o 
  -4   2   8      444.51      498.14      7.26 o 
  -3   2   8     5184.75     5375.16     33.20 o 
  -2   2   8      101.32       70.64      4.98 o 
  -1   2   8     7269.09     7881.31     46.50 o 
   0   2   8     4131.21     4267.06     27.64 o 
   1   2   8       16.92       10.39      4.98 o 
   2   2   8     4202.40     3694.61     27.07 o 
   3   2   8    11602.00    12139.60     68.55 o 
   4   2   8     4771.08     5604.84     39.88 o 
   5   2   8    18885.30    18973.97    107.33 o 
   6   2   8    28677.74    27965.93    152.61 o 
   7   2   8      387.20      488.00     11.52 o 
   8   2   8     1230.46     1083.33     16.31 o 
   9   2   8       82.92      117.54      9.86 o 
  10   2   8     1352.90     1267.28     20.04 o 
  11   2   8     1314.89     1377.65     22.47 o 
  12   2   8     1391.92     1179.84     22.02 o 
  13   2   8     5058.92     5023.69     45.31 o 
  14   2   8      114.48      103.86     12.00 o 
  15   2   8      196.43      203.40     13.50 o 
  16   2   8     2251.88     2145.52     38.88 o 
  17   2   8      160.29      154.14     19.69 o 
  18   2   8      713.08      665.75     29.19 o 
  19   2   8     1244.98     1116.47     39.20 o 
  20   2   8     1260.37     1214.70     41.39 o 
  21   2   8      121.48      158.73     26.01 o 
 -27   3   8     1240.89     1258.14     41.45 o 
 -26   3   8     2075.68     2261.51     48.34 o 
 -25   3   8      153.06      132.19     19.71 o 
 -24   3   8       48.78       86.49     18.43 o 
 -23   3   8      724.04      630.77     38.42 o 
 -22   3   8      680.85      623.97     23.42 o 
 -21   3   8      703.31      703.52     23.64 o 
 -20   3   8      345.31      329.98     18.11 o 
 -19   3   8       78.38       88.32     17.48 o 
 -18   3   8     1798.28     1847.46     38.50 o 
 -17   3   8    13760.41    13852.27     98.21 o 
 -16   3   8     3839.59     3772.99     38.68 o 
 -15   3   8     9346.52     9297.71     65.89 o 
 -14   3   8     6553.07     6553.33     57.24 o 
 -13   3   8     9162.06     8412.77     50.50 o 
 -12   3   8    10967.38    10911.06     59.38 o 
 -11   3   8     6385.15     6109.25     35.31 o 
 -10   3   8     2706.73     2546.96     25.48 o 
  -9   3   8      603.26      624.18     13.26 o 
  -8   3   8      332.33      290.00     10.31 o 
  -7   3   8     5873.48     6024.83     60.02 o 
  -6   3   8     8779.76     9410.87     64.13 o 
  -5   3   8      283.86      292.12     10.30 o 
  -4   3   8     2680.09     2754.53     19.88 o 
  -3   3   8     4946.72     5053.37     31.36 o 
  -2   3   8     1571.78     1461.34     16.21 o 
  -1   3   8    20800.03    20966.68    108.71 o 
   0   3   8       25.80       58.09      4.98 o 
   1   3   8     2319.75     2243.44     20.01 o 
   2   3   8       87.66       74.08      6.65 o 
   3   3   8     2844.45     2708.05     25.61 o 
   4   3   8    24804.43    25163.53    137.97 o 
   5   3   8    15845.24    15607.87     91.85 o 
   6   3   8    11169.35    11283.49     68.82 o 
   7   3   8     1912.54     1827.18     40.57 o 
   8   3   8    23357.35    23877.28    130.86 o 
   9   3   8     7057.52     6925.22     50.36 o 
  10   3   8     3094.88     3056.91     31.63 o 
  11   3   8     2812.95     2878.34     38.55 o 
  12   3   8      900.90      962.74     26.86 o 
  13   3   8      353.86      383.84     15.25 o 
  14   3   8      591.49      537.99     24.95 o 
  15   3   8       34.52       12.97     12.22 o 
  16   3   8      363.40      433.95     24.01 o 
  17   3   8     2929.75     2781.85     44.14 o 
  18   3   8     1303.80     1357.02     36.97 o 
  19   3   8      200.94      251.96     24.92 o 
  20   3   8       83.22      109.52     25.30 o 
  21   3   8      787.67      732.17     35.68 o 
 -26   4   8     1250.68     1416.64     39.74 o 
 -25   4   8       93.36       87.67     18.87 o 
 -24   4   8     1541.18     1597.78     37.77 o 
 -23   4   8      488.33      480.10     24.26 o 
 -22   4   8      498.17      432.45     22.98 o 
 -21   4   8      131.28      154.73     17.11 o 
 -20   4   8       47.60       36.48     16.49 o 
 -19   4   8     1511.72     1452.58     30.94 o 
 -18   4   8     1783.14     1731.08     26.81 o 
 -17   4   8     1043.80     1009.24     21.11 o 
 -16   4   8      848.13      803.10     18.88 o 
 -15   4   8    15305.16    15319.48     98.64 o 
 -14   4   8     5708.60     5431.77     39.90 o 
 -13   4   8     3920.65     3894.12     32.12 o 
 -12   4   8      421.33      459.88     10.22 o 
 -11   4   8     1010.44     1168.37     13.40 o 
 -10   4   8    10870.11    10828.84     60.72 o 
  -9   4   8      182.94      177.17     10.01 o 
  -8   4   8      341.07      408.54     12.98 o 
  -7   4   8     8986.61     8827.99     63.30 o 
  -6   4   8       83.56      119.75     12.45 o 
  -5   4   8    14669.51    14628.42     73.12 o 
  -4   4   8      640.92      710.16     10.97 o 
  -3   4   8     1577.55     1925.77     16.79 o 
  -2   4   8      238.45      290.95      8.12 o 
  -1   4   8     3349.84     3623.34     26.33 o 
   0   4   8      577.24      532.76      9.90 o 
   1   4   8    21850.28    22841.43    115.35 o 
   2   4   8      696.23      599.74     12.41 o 
   3   4   8      692.69      584.99     12.69 o 
   4   4   8     2850.88     2933.86     25.23 o 
   5   4   8     9903.58    10055.68     63.23 o 
   6   4   8     4461.97     4405.65     36.14 o 
   7   4   8     3250.29     3351.63     31.44 o 
   8   4   8    15431.23    15264.98     91.73 o 
   9   4   8     5896.57     5931.25     46.37 o 
  10   4   8     1136.80     1113.68     20.53 o 
  11   4   8     3434.12     3549.88     36.90 o 
  12   4   8      625.54      572.95     18.09 o 
  13   4   8     1314.65     1242.52     24.60 o 
  14   4   8      529.47      505.07     19.48 o 
  15   4   8     1498.47     1498.15     31.88 o 
  16   4   8      239.22      234.31     18.22 o 
  17   4   8       17.26        5.92     14.82 o 
  18   4   8       82.30       58.35     18.88 o 
  19   4   8      768.92      752.55     31.70 o 
  20   4   8      351.55      368.63     28.82 o 
 -26   5   8      603.89      646.02     32.49 o 
 -25   5   8      346.36      318.37     25.73 o 
 -24   5   8      485.45      526.90     28.61 o 
 -23   5   8       88.84       69.20     17.21 o 
 -22   5   8      154.75      155.92     18.55 o 
 -21   5   8      430.89      451.83     22.19 o 
 -20   5   8      270.81      245.92     18.20 o 
 -19   5   8       90.99       84.25     16.12 o 
 -18   5   8      677.59      702.11     21.49 o 
 -17   5   8     9657.41     9538.58     75.76 o 
 -16   5   8     1055.20     1052.21     21.08 o 
 -15   5   8     5489.70     5701.16     58.33 o 
 -14   5   8      220.40      215.07     10.59 o 
 -13   5   8    13890.92    13850.67     93.37 o 
 -12   5   8      396.29      390.09     12.65 o 
 -11   5   8     5946.45     5792.39     38.75 o 
 -10   5   8     1195.24     1245.06     14.44 o 
  -9   5   8     1598.10     1528.97     22.55 o 
  -8   5   8      731.17      795.14     13.21 o 
  -7   5   8     4693.19     4281.46     43.11 o 
  -6   5   8      137.69      138.84      5.79 o 
  -5   5   8     6432.20     6387.30     39.46 o 
  -4   5   8     2247.74     2051.11     23.79 o 
  -3   5   8    10282.26    10452.62     64.32 o 
  -2   5   8       30.67       38.08      5.91 o 
  -1   5   8     1091.67      972.28     14.38 o 
   0   5   8     6507.10     7213.31     44.71 o 
   1   5   8     2246.30     2074.74     21.67 o 
   2   5   8      557.93      613.44     14.94 o 
   3   5   8    13269.85    12921.08     72.39 o 
   4   5   8       19.85       24.39      6.87 o 
   5   5   8    11648.13    11447.80     71.50 o 
   6   5   8    10198.73    10767.66     69.00 o 
   7   5   8     2056.78     2046.81     25.27 o 
   8   5   8        0.97        3.30      8.69 o 
   9   5   8     4355.15     4306.18     39.41 o 
  10   5   8     3542.20     3474.07     35.28 o 
  11   5   8      702.91      674.15     18.78 o 
  12   5   8       66.62       53.65     11.48 o 
  13   5   8      130.42      141.12     13.63 o 
  14   5   8      375.80      365.25     17.91 o 
  15   5   8      128.78      155.08     15.55 o 
  16   5   8      282.73      291.08     21.19 o 
  17   5   8      599.61      610.25     31.64 o 
  18   5   8       48.94       76.07     20.58 o 
  19   5   8     3634.63     3864.07     64.74 o 
  20   5   8      170.79      161.33     26.29 o 
 -25   6   8      161.81      163.33     23.70 o 
 -24   6   8      201.18      216.72     23.19 o 
 -23   6   8     1466.39     1375.88     38.82 o 
 -22   6   8       25.25       38.39     19.86 o 
 -21   6   8     1469.68     1466.05     40.73 o 
 -20   6   8      501.36      498.01     21.70 o 
 -19   6   8      870.78      948.17     25.18 o 
 -18   6   8     1370.75     1338.21     26.79 o 
 -17   6   8     1928.08     1966.46     37.56 o 
 -16   6   8      395.88      440.63     17.22 o 
 -15   6   8      722.35      746.39     20.03 o 
 -14   6   8      469.46      454.47     15.25 o 
 -13   6   8      920.08      987.21     17.86 o 
 -12   6   8     2984.17     2740.38     27.87 o 
 -11   6   8     2383.12     2388.08     25.32 o 
 -10   6   8     1160.18     1234.15     21.52 o 
  -9   6   8     1399.55     1248.32     20.23 o 
  -8   6   8     3196.23     3409.83     27.88 o 
  -7   6   8    20851.86    21085.43    114.22 o 
  -6   6   8      321.98      360.65     10.76 o 
  -5   6   8      499.38      462.24     11.91 o 
  -4   6   8      361.09      306.30     10.60 o 
  -3   6   8     1100.73     1132.36     17.88 o 
  -2   6   8     3176.63     3330.55     29.55 o 
  -1   6   8      811.56      737.90     14.14 o 
   0   6   8       90.50       91.67      8.57 o 
   1   6   8     6050.79     5854.07     45.82 o 
   2   6   8      185.43      162.29      9.55 o 
   3   6   8      115.75      124.26     13.33 o 
   4   6   8      238.06      226.86     13.56 o 
   5   6   8      617.00      650.71     24.57 o 
   6   6   8     4115.83     4002.43     40.57 o 
   7   6   8     8779.39     8906.20     68.41 o 
   8   6   8       58.17       44.06     11.50 o 
   9   6   8     2356.91     2291.67     32.24 o 
  10   6   8      572.76      604.17     20.25 o 
  11   6   8      144.17      140.89     16.09 o 
  12   6   8      663.73      723.93     25.57 o 
  13   6   8       78.16       76.63     14.39 o 
  14   6   8      328.22      323.20     19.70 o 
  15   6   8      374.03      378.55     23.28 o 
  16   6   8      419.23      451.72     25.45 o 
  17   6   8      816.57      762.56     31.97 o 
  18   6   8       75.22       40.08     21.07 o 
  19   6   8      366.19      327.17     28.06 o 
 -24   7   8       88.70      118.41     21.30 o 
 -23   7   8      110.93      200.61     23.62 o 
 -22   7   8       64.81       53.71     18.63 o 
 -21   7   8      840.42      811.22     34.18 o 
 -20   7   8       58.20       61.69     15.12 o 
 -19   7   8      250.93      227.06     17.94 o 
 -18   7   8     3127.99     2859.88     41.14 o 
 -17   7   8    11032.01    10829.13     85.71 o 
 -16   7   8      200.71      178.28     14.40 o 
 -15   7   8    10496.69    10662.89     86.56 o 
 -14   7   8     3490.99     3239.56     39.41 o 
 -13   7   8    10707.73    10726.24     76.86 o 
 -12   7   8     2019.51     1957.52     26.25 o 
 -11   7   8     4996.25     5006.54     46.17 o 
 -10   7   8     3554.77     3495.06     38.34 o 
  -9   7   8      378.53      400.48     13.76 o 
  -8   7   8     2725.35     2689.41     29.73 o 
  -7   7   8     2642.07     2505.59     28.41 o 
  -6   7   8     1399.40     1333.79     22.24 o 
  -5   7   8       64.72       64.24     10.55 o 
  -4   7   8      354.94      393.45     13.73 o 
  -3   7   8     6432.06     6360.93     50.35 o 
  -2   7   8      476.27      446.67     14.49 o 
  -1   7   8     9794.26     9563.51     75.38 o 
   0   7   8      209.28      209.88     12.43 o 
   1   7   8     2982.02     2715.16     38.22 o 
   2   7   8     1123.64     1177.22     24.79 o 
   3   7   8    12494.76    12665.34     97.25 o 
   4   7   8      248.75      281.56     15.45 o 
   5   7   8     8961.94     8734.64     68.15 o 
   6   7   8     9004.10     8906.74     69.73 o 
   7   7   8      411.52      427.18     17.53 o 
   8   7   8     1555.84     1439.91     28.85 o 
   9   7   8    12310.93    12238.68    108.79 o 
  10   7   8      325.56      318.93     19.52 o 
  11   7   8     1293.38     1291.93     40.01 o 
  12   7   8      629.33      607.77     23.79 o 
  13   7   8     1544.73     1641.04     35.41 o 
  14   7   8      199.67      223.77     19.01 o 
  15   7   8       80.18       72.27     18.34 o 
  16   7   8      109.37      141.76     21.36 o 
  17   7   8      191.50      179.50     23.13 o 
 -22   8   8       66.60       21.50     21.37 o 
 -21   8   8     1055.42     1045.12     32.78 o 
 -20   8   8       44.11       43.93     16.08 o 
 -19   8   8       17.12       47.55     15.18 o 
 -18   8   8      487.64      576.35     22.83 o 
 -17   8   8       79.10       91.25     14.26 o 
 -16   8   8      777.59      717.07     22.66 o 
 -15   8   8     1864.89     1765.54     29.64 o 
 -14   8   8     4626.95     4421.41     46.67 o 
 -13   8   8     4280.55     4225.79     42.79 o 
 -12   8   8      392.91      374.10     15.66 o 
 -11   8   8      277.17      310.58     14.98 o 
 -10   8   8     5511.58     5501.00     50.86 o 
  -9   8   8      391.70      394.33     15.71 o 
  -8   8   8     2289.44     2418.24     29.95 o 
  -7   8   8      651.14      689.36     18.28 o 
  -6   8   8      342.44      334.33     14.24 o 
  -5   8   8      546.11      560.07     16.86 o 
  -4   8   8      276.82      267.75     13.61 o 
  -3   8   8      977.94     1010.22     21.70 o 
  -2   8   8     3505.40     3505.19     38.85 o 
  -1   8   8      386.59      416.27     16.97 o 
   0   8   8       53.12       55.81     11.11 o 
   1   8   8      343.30      331.16     21.31 o 
   2   8   8     5790.62     5730.20     61.78 o 
   3   8   8      568.80      560.78     20.99 o 
   4   8   8     2915.59     2879.01     40.22 o 
   5   8   8      218.08      195.18     17.05 o 
   6   8   8     5489.09     5420.80     58.77 o 
   7   8   8    11135.19    10819.73     92.58 o 
   8   8   8     3725.85     3622.86     47.89 o 
   9   8   8      988.79      935.74     28.84 o 
  10   8   8     2443.24     2416.37     39.21 o 
  11   8   8      141.93      125.98     16.90 o 
  12   8   8      662.98      694.17     25.69 o 
  13   8   8      347.58      382.41     21.99 o 
  14   8   8      342.65      358.03     22.31 o 
  15   8   8      303.96      340.26     23.79 o 
  16   8   8     1020.67     1078.12     38.25 o 
 -20   9   8      663.32      584.81     27.67 o 
 -19   9   8      444.96      440.73     25.15 o 
 -18   9   8      149.71      215.01     21.76 o 
 -17   9   8     2638.39     2734.22     44.83 o 
 -16   9   8      975.62      919.23     29.29 o 
 -15   9   8     1758.17     1805.12     32.13 o 
 -14   9   8      487.11      494.30     23.01 o 
 -13   9   8      572.82      620.91     20.40 o 
 -12   9   8     3112.38     3178.19     39.96 o 
 -11   9   8     2921.24     2986.32     37.60 o 
 -10   9   8      153.34      152.20     21.20 o 
  -9   9   8        8.85        8.91     10.89 o 
  -8   9   8     1002.76      932.82     23.39 o 
  -7   9   8      838.93      941.18     22.78 o 
  -6   9   8      695.45      795.94     20.76 o 
  -5   9   8      109.93      129.99     13.32 o 
  -4   9   8      391.72      331.11     18.03 o 
  -3   9   8     1042.19      989.98     25.09 o 
  -2   9   8      648.69      575.14     20.15 o 
  -1   9   8     1801.89     1868.97     33.28 o 
   0   9   8       96.84       84.70     13.83 o 
   1   9   8     2298.43     2206.13     41.95 o 
   2   9   8      729.68      759.74     29.38 o 
   3   9   8     3786.77     3796.59     54.81 o 
   4   9   8      675.09      569.58     34.23 o 
   5   9   8     5860.11     5806.89     71.62 o 
   6   9   8     3281.31     3428.29     47.98 o 
   7   9   8      443.31      432.86     22.34 o 
   8   9   8     2661.91     2695.64     40.89 o 
   9   9   8     2660.27     2886.72     43.43 o 
  10   9   8     2134.35     2048.69     38.45 o 
  11   9   8      799.21      903.39     29.32 o 
  12   9   8       53.03       35.82     16.34 o 
  13   9   8     1002.99      998.95     31.96 o 
  14   9   8      525.12      529.86     30.72 o 
 -18  10   8     1281.43     1377.30     37.44 o 
 -17  10   8      501.57      584.91     27.19 o 
 -16  10   8      302.79      283.78     21.89 o 
 -15  10   8      135.92      150.29     18.84 o 
 -14  10   8     5137.65     5184.52     61.03 o 
 -13  10   8     1539.78     1588.98     35.21 o 
 -12  10   8      421.77      442.14     20.64 o 
 -11  10   8      641.95      702.82     25.08 o 
 -10  10   8     5345.05     5491.84     55.29 o 
  -9  10   8      508.04      485.74     19.82 o 
  -8  10   8      896.98      884.59     25.95 o 
  -7  10   8      783.53      810.46     27.08 o 
  -6  10   8      345.04      341.46     19.59 o 
  -5  10   8      414.50      416.33     21.39 o 
  -4  10   8      349.57      317.58     19.54 o 
  -3  10   8     1751.70     1672.62     39.70 o 
  -2  10   8     2353.43     2442.17     46.29 o 
  -1  10   8      386.45      446.03     24.15 o 
   0  10   8       28.88       32.02     16.31 o 
   1  10   8      256.43      220.72     21.01 o 
   2  10   8     4516.78     4693.85     63.92 o 
   3  10   8      169.59      164.08     20.60 o 
   4  10   8     2706.72     2732.08     49.58 o 
   5  10   8      602.25      534.98     28.13 o 
   6  10   8    11649.38    11654.60    102.74 o 
   7  10   8     1362.98     1407.71     33.61 o 
   8  10   8     5088.03     4864.82     58.44 o 
   9  10   8      933.73      910.25     30.34 o 
  10  10   8     3109.18     3060.37     47.34 o 
  11  10   8     1181.33     1220.50     35.11 o 
  12  10   8      387.04      395.13     24.55 o 
 -15  11   8      339.91      347.36     27.00 o 
 -14  11   8      889.87      906.96     38.65 o 
 -13  11   8      997.37     1005.87     36.31 o 
 -12  11   8     4597.78     4926.95     80.12 o 
 -11  11   8      322.28      311.33     28.65 o 
 -10  11   8     4662.32     4519.91     64.54 o 
  -9  11   8      472.70      411.72     24.79 o 
  -8  11   8       25.77       18.68     16.14 o 
  -7  11   8     1525.71     1557.18     39.43 o 
  -6  11   8     2495.41     2378.24     44.38 o 
  -5  11   8      491.12      476.10     25.16 o 
  -4  11   8     1412.16     1408.53     50.35 o 
  -3  11   8       20.79       12.24     18.26 o 
  -2  11   8     1206.60     1140.92     38.18 o 
  -1  11   8      223.71      221.23     21.61 o 
   0  11   8       23.05       55.35     19.07 o 
   1  11   8      125.13      141.94     20.78 o 
   2  11   8      332.45      313.10     24.53 o 
   3  11   8      104.06      111.76     19.50 o 
   4  11   8     2524.61     2598.23     49.83 o 
   5  11   8     1260.36     1283.68     37.55 o 
   6  11   8     4209.84     4107.92     57.32 o 
   7  11   8      634.53      545.36     26.11 o 
   8  11   8      522.81      473.79     24.39 o 
   9  11   8        6.77      -16.48     16.48 o 
 -11  12   8     2840.47     2873.38     80.22 o 
 -10  12   8     7344.54     7801.97    123.69 o 
  -9  12   8       55.57       65.44     30.34 o 
  -8  12   8     1268.79     1400.79     41.23 o 
  -7  12   8      327.64      412.77     39.01 o 
  -6  12   8     1039.58     1145.11     39.39 o 
  -5  12   8       58.55       67.55     20.78 o 
  -4  12   8       27.41       -1.35     19.58 o 
  -3  12   8       70.05       24.96     20.76 o 
  -2  12   8      303.46      333.71     27.18 o 
  -1  12   8       71.56       82.87     22.65 o 
   0  12   8      338.54      401.13     29.74 o 
   1  12   8       31.39       25.12     22.44 o 
   2  12   8      328.06      339.77     28.23 o 
   3  12   8      606.98      663.39     33.01 o 
   4  12   8      603.31      601.05     33.12 o 
   5  12   8      189.68      280.61     26.80 o 
 -27   0   9     3798.19     3799.37    115.48 o 
 -25   0   9     1740.43     1640.69     61.26 o 
 -23   0   9     9568.47     9373.39    125.19 o 
 -21   0   9     9156.63     9015.17    159.01 o 
 -19   0   9     2207.06     2189.31     48.77 o 
 -17   0   9    27301.32    26514.24    259.15 o 
 -15   0   9     1637.48     1755.82     38.73 o 
 -13   0   9      643.80      658.31     12.83 o 
 -11   0   9      915.48      850.15     16.13 o 
  -9   0   9      332.14      332.44     11.33 o 
  -7   0   9    40288.16    42571.23    287.73 o 
  -5   0   9    29324.75    29850.14    190.27 o 
  -3   0   9    19422.98    19217.64    125.87 o 
  -1   0   9     4981.24     5896.57     54.36 o 
   1   0   9    12092.57    13709.71    103.86 o 
   3   0   9      166.99      132.23     10.19 o 
   5   0   9     1435.56     1512.90     49.65 o 
   7   0   9     3660.24     3525.80     59.63 o 
   9   0   9      435.06      441.32     18.89 o 
  11   0   9     1663.23     1669.34     33.17 o 
  13   0   9     1104.03     1064.20     38.63 o 
  15   0   9     2855.68     3001.92     51.90 o 
  17   0   9      604.82      582.72     33.78 o 
  19   0   9     2964.63     3134.88     65.84 o 
  21   0   9      151.08      168.13     85.99 o 
 -28   1   9       96.16      100.79     23.00 o 
 -27   1   9     5442.63     5437.65     77.60 o 
 -26   1   9     1098.45     1104.51     35.32 o 
 -25   1   9     2736.89     2556.85     45.77 o 
 -24   1   9     1402.80     1315.33     33.86 o 
 -23   1   9     4692.08     4527.27     56.99 o 
 -22   1   9       81.35       73.95     24.38 o 
 -21   1   9     1886.36     1855.11     34.70 o 
 -20   1   9     2711.76     2791.63     41.35 o 
 -19   1   9     1981.48     2000.55     31.73 o 
 -18   1   9      260.12      237.47     14.61 o 
 -17   1   9     4119.92     4343.40     45.22 o 
 -16   1   9     1306.92     1129.37     21.83 o 
 -15   1   9     3414.08     3373.38     34.70 o 
 -14   1   9      145.14      168.39      9.42 o 
 -13   1   9      166.81      215.07      8.65 o 
 -12   1   9       76.81       75.63      5.48 o 
 -11   1   9      377.11      349.73      8.24 o 
 -10   1   9    16473.23    18155.16     89.79 o 
  -9   1   9     9969.27    10609.61     55.69 o 
  -8   1   9      591.53      658.16      9.55 o 
  -7   1   9     1870.62     1966.11     26.00 o 
  -6   1   9     3160.65     3755.80     23.94 o 
  -5   1   9    34246.71    35295.06    169.88 o 
  -4   1   9    16304.60    16491.72    143.73 o 
  -3   1   9     6089.87     6024.77     68.13 o 
  -2   1   9      263.71      334.75      8.16 o 
  -1   1   9    19575.56    19703.02    102.03 o 
   0   1   9      301.51      299.38      8.48 o 
   1   1   9    19692.30    19714.57     99.13 o 
   2   1   9    13171.17    13629.35     74.66 o 
   3   1   9    13949.03    15551.62     84.56 o 
   4   1   9     8331.90     8959.64     56.38 o 
   5   1   9     2691.52     2669.76     56.85 o 
   6   1   9      576.87      515.61     14.93 o 
   7   1   9      382.85      338.28     18.09 o 
   8   1   9       16.24        5.67      6.98 o 
   9   1   9     3844.14     3910.29     40.48 o 
  10   1   9        7.85        2.14      8.80 o 
  11   1   9     1831.14     1848.83     27.30 o 
  12   1   9     1218.43     1143.11     23.35 o 
  13   1   9       26.12       33.29     11.50 o 
  14   1   9       58.48       32.39     12.84 o 
  15   1   9     2124.62     2076.91     31.02 o 
  16   1   9     1197.70     1300.09     26.88 o 
  17   1   9     4928.62     4884.14     84.99 o 
  18   1   9      156.47      134.77     18.38 o 
  19   1   9     1520.87     1486.22     41.41 o 
  20   1   9       93.81      105.96     21.89 o 
  21   1   9      231.11      222.16     32.93 o 
 -28   2   9      688.15      666.88     33.67 o 
 -27   2   9     1420.39     1503.08     55.23 o 
 -26   2   9      316.59      312.80     25.60 o 
 -25   2   9      529.62      482.72     25.25 o 
 -24   2   9      286.22      287.36     21.28 o 
 -23   2   9     1763.50     1679.52     34.23 o 
 -22   2   9      396.73      424.22     20.57 o 
 -21   2   9     3111.04     3046.83     41.33 o 
 -20   2   9      872.23      821.76     24.31 o 
 -19   2   9     3626.81     3612.79     42.57 o 
 -18   2   9     2090.52     2121.56     31.69 o 
 -17   2   9    19641.93    19326.15    133.68 o 
 -16   2   9      759.42      760.36     18.10 o 
 -15   2   9      923.73      944.95     19.23 o 
 -14   2   9      549.00      569.96     15.45 o 
 -13   2   9       78.27      118.00      6.26 o 
 -12   2   9      312.59      268.23      7.93 o 
 -11   2   9     1356.05     1361.16     21.84 o 
 -10   2   9     4519.19     4659.59     28.58 o 
  -9   2   9      228.04      196.56      5.32 o 
  -8   2   9     3147.92     3421.07     25.58 o 
  -7   2   9      564.44      571.36     10.35 o 
  -6   2   9     4409.17     4407.57     29.42 o 
  -5   2   9     5676.10     5569.20     31.77 o 
  -4   2   9     6894.32     7453.40     43.84 o 
  -3   2   9     5481.25     5549.15     33.69 o 
  -2   2   9      330.87      355.47      8.78 o 
  -1   2   9    10483.08    10113.77     58.30 o 
   0   2   9      501.97      476.80     10.11 o 
   1   2   9      482.36      506.43     11.98 o 
   2   2   9     1665.14     1653.27     17.78 o 
   3   2   9     9158.53     9510.35     57.01 o 
   4   2   9     2107.14     2218.60     22.93 o 
   5   2   9     1617.27     1581.35     19.81 o 
   6   2   9     4122.40     4068.36     34.57 o 
   7   2   9      705.56      649.69     15.28 o 
   8   2   9      101.39      126.52     10.01 o 
   9   2   9       54.61       44.38      9.50 o 
  10   2   9      572.22      570.82     17.28 o 
  11   2   9      146.44      147.87     12.06 o 
  12   2   9     2025.42     1842.67     26.86 o 
  13   2   9      962.69      933.68     23.36 o 
  14   2   9      133.19      104.74     12.54 o 
  15   2   9     4525.63     4424.04     43.07 o 
  16   2   9      732.42      673.23     23.47 o 
  17   2   9      753.11      787.31     26.85 o 
  18   2   9     1702.30     1790.79     47.22 o 
  19   2   9     4136.11     4147.45     76.46 o 
  20   2   9      143.14       64.17     22.68 o 
  21   2   9       37.22       44.36     23.46 o 
 -27   3   9     1050.27     1149.07     39.39 o 
 -26   3   9     1463.69     1300.70     49.55 o 
 -25   3   9      113.88      173.68     19.88 o 
 -24   3   9     2492.14     2558.65     44.60 o 
 -23   3   9      656.86      701.16     27.38 o 
 -22   3   9     1041.12      998.99     27.69 o 
 -21   3   9      923.53      962.61     26.44 o 
 -20   3   9     1360.81     1352.37     28.52 o 
 -19   3   9     7285.95     7249.03     65.71 o 
 -18   3   9     1048.08     1082.40     24.12 o 
 -17   3   9     1553.44     1525.01     25.33 o 
 -16   3   9     5783.30     5748.69     48.00 o 
 -15   3   9     9362.77     9249.70     62.30 o 
 -14   3   9     1652.02     1559.68     18.26 o 
 -13   3   9      394.86      371.21      9.58 o 
 -12   3   9     2043.05     2131.89     18.49 o 
 -11   3   9     9350.86     9316.13     50.68 o 
 -10   3   9     9211.55     9007.05     61.04 o 
  -9   3   9     4621.87     4807.35     38.20 o 
  -8   3   9     3743.11     3400.69     30.06 o 
  -7   3   9     1092.72     1028.54     20.22 o 
  -6   3   9     2585.74     2354.46     23.82 o 
  -5   3   9    11201.98    11420.30     66.48 o 
  -4   3   9    25897.40    25875.07    122.56 o 
  -3   3   9     7954.56     7781.41     44.80 o 
  -2   3   9     1767.84     1692.31     15.99 o 
  -1   3   9     1692.87     1753.60     17.83 o 
   0   3   9     1282.74     1244.47     15.42 o 
   1   3   9    10761.24    10365.99     60.36 o 
   2   3   9    15654.56    15655.70     86.16 o 
   3   3   9      720.35      706.81     15.22 o 
   4   3   9      579.59      585.23     16.92 o 
   5   3   9     3076.70     3025.28     28.86 o 
   6   3   9     7556.80     7475.13     53.20 o 
   7   3   9      613.44      612.42     18.94 o 
   8   3   9     1308.57     1231.57     21.92 o 
   9   3   9     4723.71     4605.25     39.37 o 
  10   3   9     2391.21     2263.21     27.45 o 
  11   3   9     1795.14     1786.95     25.33 o 
  12   3   9     3325.04     3320.23     35.51 o 
  13   3   9     1608.76     1659.95     27.45 o 
  14   3   9      349.40      306.13     15.73 o 
  15   3   9     2699.38     2770.80     36.24 o 
  16   3   9     2707.95     2889.93     40.36 o 
  17   3   9     1063.99     1101.18     40.74 o 
  18   3   9      297.48      236.15     24.38 o 
  19   3   9      218.15      225.48     25.18 o 
  20   3   9      152.68      148.47     23.66 o 
 -27   4   9      193.48      223.92     24.47 o 
 -26   4   9      435.41      434.16     26.52 o 
 -25   4   9      169.61      163.86     19.96 o 
 -24   4   9      928.12      904.05     31.20 o 
 -23   4   9      396.88      402.09     23.05 o 
 -22   4   9     4036.31     4107.02     54.02 o 
 -21   4   9     2435.64     2235.89     40.39 o 
 -20   4   9     2589.57     2606.74     37.79 o 
 -19   4   9     3482.53     3358.39     41.37 o 
 -18   4   9     4391.48     4524.85     45.98 o 
 -17   4   9     1948.87     1864.20     29.29 o 
 -16   4   9      489.23      479.66     15.55 o 
 -15   4   9     1743.74     1645.35     23.07 o 
 -14   4   9     6965.33     6829.84     46.88 o 
 -13   4   9     5064.03     5053.45     35.82 o 
 -12   4   9      355.23      349.29      8.62 o 
 -11   4   9      300.96      332.15      8.46 o 
 -10   4   9     1181.33     1214.17     17.95 o 
  -9   4   9     3074.92     3136.01     30.42 o 
  -8   4   9      581.25      777.57     15.58 o 
  -7   4   9      802.67      895.92     16.93 o 
  -6   4   9    12643.70    12001.30     76.64 o 
  -5   4   9    11779.01    12912.92     67.06 o 
  -4   4   9     2625.71     2355.76     18.03 o 
  -3   4   9     1395.71     1564.11     15.38 o 
  -2   4   9     3530.60     3350.05     26.38 o 
  -1   4   9     2536.09     2138.63     19.76 o 
   0   4   9     2440.14     2699.77     23.34 o 
   1   4   9     1072.53     1096.92     13.56 o 
   2   4   9      663.19      734.77     12.82 o 
   3   4   9     1089.85      999.38     14.89 o 
   4   4   9     3438.92     3320.11     27.98 o 
   5   4   9      267.41      275.94     11.67 o 
   6   4   9     3240.77     3236.34     30.69 o 
   7   4   9      147.07      159.08     10.32 o 
   8   4   9     2326.41     2367.28     27.44 o 
   9   4   9      935.67      933.87     19.67 o 
  10   4   9     3677.32     3703.36     38.27 o 
  11   4   9      760.73      790.39     24.98 o 
  12   4   9     9434.03     9367.27     67.31 o 
  13   4   9     1223.47     1255.47     24.91 o 
  14   4   9     2382.68     2436.02     32.47 o 
  15   4   9     3545.50     3618.43     42.41 o 
  16   4   9      920.50      984.06     29.55 o 
  17   4   9      933.24      858.37     30.18 o 
  18   4   9     3099.03     2983.59     61.86 o 
  19   4   9      457.88      477.10     34.16 o 
  20   4   9      371.85      383.30     32.17 o 
 -26   5   9     1520.23     1483.14     42.64 o 
 -25   5   9      134.82      146.18     22.37 o 
 -24   5   9     2249.82     2403.35     44.60 o 
 -23   5   9      129.10      126.57     18.00 o 
 -22   5   9     2972.51     3018.42     48.28 o 
 -21   5   9     1123.70     1077.43     30.17 o 
 -20   5   9    13350.54    13244.08    111.64 o 
 -19   5   9     1032.42      991.65     25.63 o 
 -18   5   9       51.62       52.02     11.70 o 
 -17   5   9     1430.32     1383.49     25.79 o 
 -16   5   9     5030.56     5031.99     44.86 o 
 -15   5   9      425.02      495.34     17.07 o 
 -14   5   9      103.80      116.56      9.20 o 
 -13   5   9      176.62      195.53      9.65 o 
 -12   5   9     1938.94     1992.60     35.63 o 
 -11   5   9     2982.38     3024.83     29.24 o 
 -10   5   9     1494.48     1530.04     19.95 o 
  -9   5   9     1698.53     1682.97     17.96 o 
  -8   5   9    13249.91    12966.81     80.70 o 
  -7   5   9     1965.96     1903.66     19.34 o 
  -6   5   9     7790.87     7337.15     43.46 o 
  -5   5   9     2738.29     2783.01     23.12 o 
  -4   5   9    23591.76    22834.58    113.15 o 
  -3   5   9     3720.58     3915.56     29.52 o 
  -2   5   9      806.72      745.49     13.23 o 
  -1   5   9      154.08      204.48      7.92 o 
   0   5   9     4884.76     4615.88     34.72 o 
   1   5   9      206.40      202.95      8.60 o 
   2   5   9    19474.27    19325.99    106.55 o 
   3   5   9       14.72       40.14      7.75 o 
   4   5   9      825.49      865.77     16.14 o 
   5   5   9     4171.13     4124.40     37.73 o 
   6   5   9     9693.05     9560.79     99.89 o 
   7   5   9       45.53       65.92     10.62 o 
   8   5   9     1259.08     1224.45     22.59 o 
   9   5   9      142.10      142.65     12.32 o 
  10   5   9      219.23      300.31     15.49 o 
  11   5   9      693.66      682.15     20.62 o 
  12   5   9     1340.92     1412.59     27.49 o 
  13   5   9      327.55      300.10     18.03 o 
  14   5   9      370.52      355.99     19.45 o 
  15   5   9     1034.81      994.46     30.76 o 
  16   5   9     1386.35     1420.03     38.36 o 
  17   5   9      119.14      119.87     20.47 o 
  18   5   9     2823.24     2833.80     55.63 o 
  19   5   9      391.41      506.29     33.31 o 
 -25   6   9        5.62       36.80     20.20 o 
 -24   6   9     1523.05     1572.26     41.16 o 
 -23   6   9       32.70       70.93     18.19 o 
 -22   6   9     6893.09     6761.39     78.21 o 
 -21   6   9      233.85      237.10     18.59 o 
 -20   6   9      884.72      890.84     37.09 o 
 -19   6   9       35.41       19.14     11.98 o 
 -18   6   9     2965.71     3037.36     38.26 o 
 -17   6   9      817.41      836.36     21.56 o 
 -16   6   9     1134.08     1169.68     28.84 o 
 -15   6   9      486.79      502.06     17.04 o 
 -14   6   9      382.14      374.25     12.77 o 
 -13   6   9     1229.61     1144.14     17.89 o 
 -12   6   9      334.68      350.84     13.43 o 
 -11   6   9      139.70      154.40     10.76 o 
 -10   6   9      243.73      237.03     13.19 o 
  -9   6   9      678.19      667.82     15.48 o 
  -8   6   9     3178.70     3167.09     30.06 o 
  -7   6   9     1182.98     1266.70     15.44 o 
  -6   6   9    12132.06    12206.42     74.81 o 
  -5   6   9     2024.81     1876.51     20.85 o 
  -4   6   9    12226.27    11606.05     76.23 o 
  -3   6   9      151.18      200.00      9.66 o 
  -2   6   9     3686.50     3448.82     30.57 o 
  -1   6   9      323.57      338.84     11.75 o 
   0   6   9        5.12       27.18      7.81 o 
   1   6   9       33.40       30.47      8.04 o 
   2   6   9      322.50      356.86     16.23 o 
   3   6   9     1996.20     1928.76     28.34 o 
   4   6   9      990.21      937.55     24.14 o 
   5   6   9     1579.98     1678.76     26.84 o 
   6   6   9      949.15     1009.47     30.73 o 
   7   6   9      160.52      176.51     13.48 o 
   8   6   9      407.07      426.12     17.72 o 
   9   6   9      256.98      281.66     15.83 o 
  10   6   9      296.61      265.24     16.10 o 
  11   6   9       19.02      -11.86     11.86 o 
  12   6   9     1281.19     1355.36     32.88 o 
  13   6   9      420.32      459.86     21.52 o 
  14   6   9     2512.07     2558.51     43.04 o 
  15   6   9        7.93      -16.12     16.12 o 
  16   6   9     1891.63     1925.31     52.65 o 
  17   6   9       11.27      -17.31     17.31 o 
  18   6   9      835.70      802.60     40.85 o 
 -24   7   9     2618.69     2705.77     58.90 o 
 -23   7   9       55.51       58.97     19.54 o 
 -22   7   9     2604.65     2745.24     48.77 o 
 -21   7   9       45.77       58.01     17.30 o 
 -20   7   9    10075.03    10108.66     94.00 o 
 -19   7   9     1515.96     1443.03     30.98 o 
 -18   7   9      220.18      221.04     15.32 o 
 -17   7   9      520.27      560.13     19.35 o 
 -16   7   9     1654.67     1735.63     31.57 o 
 -15   7   9      185.50      217.39     13.07 o 
 -14   7   9     3567.31     3363.74     37.05 o 
 -13   7   9      500.40      513.15     15.23 o 
 -12   7   9      832.63      815.02     18.20 o 
 -11   7   9     2196.80     2055.33     24.91 o 
 -10   7   9     1254.13     1265.39     20.56 o 
  -9   7   9      946.03      951.45     17.72 o 
  -8   7   9     3781.90     3981.97     39.01 o 
  -7   7   9      123.14      106.46      9.77 o 
  -6   7   9     6246.19     6350.72     53.70 o 
  -5   7   9      976.19     1020.65     19.13 o 
  -4   7   9    15099.25    14668.28     98.94 o 
  -3   7   9      846.23      824.96     18.39 o 
  -2   7   9     2778.58     2520.86     28.70 o 
  -1   7   9       40.09       39.20      9.30 o 
   0   7   9     9578.80     9247.51     74.42 o 
   1   7   9      119.38      116.95     12.51 o 
   2   7   9     5587.56     5563.40     52.64 o 
   3   7   9     1165.22     1086.72     24.16 o 
   4   7   9     2589.47     2493.46     34.70 o 
   5   7   9       60.89       96.00     12.58 o 
   6   7   9     1894.21     1899.84     30.29 o 
   7   7   9       51.30       51.53     12.44 o 
   8   7   9     1241.13     1249.60     44.24 o 
   9   7   9      479.09      480.77     25.52 o 
  10   7   9      364.68      382.99     21.25 o 
  11   7   9       22.58        2.80     15.16 o 
  12   7   9     5791.06     5745.48     61.06 o 
  13   7   9      133.84      164.49     18.35 o 
  14   7   9      578.16      529.67     24.56 o 
  15   7   9      672.88      734.84     29.71 o 
  16   7   9     2790.76     2948.74     53.40 o 
  17   7   9      188.41      236.84     29.33 o 
 -22   8   9       64.10       70.25     22.18 o 
 -21   8   9     1819.27     1734.45     83.23 o 
 -20   8   9      218.73      260.28     23.92 o 
 -19   8   9       78.24       81.18     18.48 o 
 -18   8   9      556.80      571.63     26.99 o 
 -17   8   9     2122.75     2093.56     38.04 o 
 -16   8   9      546.43      536.87     22.54 o 
 -15   8   9      220.87      256.42     17.99 o 
 -14   8   9      540.78      567.70     21.88 o 
 -13   8   9      630.70      648.30     18.09 o 
 -12   8   9      936.66      913.49     20.71 o 
 -11   8   9       64.12       84.76     10.54 o 
 -10   8   9       36.90       44.28      9.94 o 
  -9   8   9      301.29      259.96     13.09 o 
  -8   8   9     3326.53     3300.14     39.84 o 
  -7   8   9       72.43       82.49     10.72 o 
  -6   8   9      633.76      740.16     18.66 o 
  -5   8   9      193.38      187.25     11.90 o 
  -4   8   9    11295.04    10935.58     77.42 o 
  -3   8   9       47.23       61.28     11.23 o 
  -2   8   9     4352.13     4212.74     46.86 o 
  -1   8   9     3995.05     3944.68     48.99 o 
   0   8   9     1366.86     1463.09     30.34 o 
   1   8   9      248.74      248.52     16.68 o 
   2   8   9     2875.67     2856.19     39.59 o 
   3   8   9     5189.13     4978.76     51.74 o 
   4   8   9       80.28       55.95     12.98 o 
   5   8   9      188.52      231.88     17.02 o 
   6   8   9     1015.61     1004.78     30.32 o 
   7   8   9      104.69      117.10     15.99 o 
   8   8   9      812.50      800.58     27.53 o 
   9   8   9       35.93       20.07     17.25 o 
  10   8   9     1525.14     1564.19     35.84 o 
  11   8   9        7.72       -3.59     14.67 o 
  12   8   9     1129.75     1157.54     31.82 o 
  13   8   9       27.89       10.28     16.69 o 
  14   8   9     4102.37     4220.13     56.24 o 
  15   8   9      760.72      833.07     32.17 o 
 -20   9   9     2049.98     2080.19     48.89 o 
 -19   9   9      254.92      244.21     21.29 o 
 -18   9   9      163.53      142.03     18.76 o 
 -17   9   9      805.98      782.45     28.22 o 
 -16   9   9      668.67      710.82     26.62 o 
 -15   9   9      103.79      114.50     16.43 o 
 -14   9   9     1738.27     1606.44     34.15 o 
 -13   9   9      149.24      152.98     15.48 o 
 -12   9   9      338.00      349.24     19.92 o 
 -11   9   9      412.96      489.59     18.01 o 
 -10   9   9      299.27      276.92     15.38 o 
  -9   9   9      133.94      182.01     13.38 o 
  -8   9   9       14.98        4.65     10.70 o 
  -7   9   9       54.42       36.01     12.30 o 
  -6   9   9        9.89       30.00     11.59 o 
  -5   9   9     5507.82     5386.61     52.63 o 
  -4   9   9     3580.09     3640.42     41.73 o 
  -3   9   9     1117.59     1156.03     25.44 o 
  -2   9   9      911.76      857.59     25.01 o 
  -1   9   9      426.35      467.70     20.92 o 
   0   9   9     1759.43     1693.21     34.25 o 
   1   9   9     2379.11     2421.85     40.73 o 
   2   9   9     1563.21     1540.96     53.97 o 
   3   9   9     1740.07     1623.64     38.04 o 
   4   9   9      878.72      836.84     29.55 o 
   5   9   9     2258.84     2119.75     41.10 o 
   6   9   9     1009.39      986.20     34.43 o 
   7   9   9      203.42      199.33     19.29 o 
   8   9   9      283.36      289.39     21.29 o 
   9   9   9      272.75      330.59     21.18 o 
  10   9   9      210.75      212.86     19.67 o 
  11   9   9      607.73      667.35     31.57 o 
  12   9   9     1553.68     1555.48     36.41 o 
  13   9   9     2432.45     2467.59     49.43 o 
 -18  10   9       27.56       30.55     20.23 o 
 -17  10   9     2636.68     2662.21     46.56 o 
 -16  10   9      740.91      730.50     28.47 o 
 -15  10   9      182.00      195.01     19.58 o 
 -14  10   9      471.10      488.62     24.51 o 
 -13  10   9     1130.78     1108.19     32.02 o 
 -12  10   9      386.68      358.70     20.95 o 
 -11  10   9      518.29      568.46     25.66 o 
 -10  10   9      167.70      187.46     15.57 o 
  -9  10   9       96.03       73.92     14.44 o 
  -8  10   9      511.63      586.75     23.93 o 
  -7  10   9     1943.12     1943.79     37.66 o 
  -6  10   9      721.65      777.71     23.98 o 
  -5  10   9      552.46      532.83     21.85 o 
  -4  10   9        7.92       -4.33     13.96 o 
  -3  10   9     1803.96     1716.55     37.69 o 
  -2  10   9      464.34      460.86     27.83 o 
  -1  10   9     7143.09     7065.56     79.72 o 
   0  10   9      108.93      146.16     19.34 o 
   1  10   9      889.36      940.52     32.89 o 
   2  10   9      105.27      110.75     19.65 o 
   3  10   9     3175.36     3274.28     53.58 o 
   4  10   9      553.80      525.76     26.66 o 
   5  10   9       68.96       75.15     21.90 o 
   6  10   9      573.48      582.97     26.26 o 
   7  10   9      358.77      377.80     22.69 o 
   8  10   9      134.78      150.37     18.34 o 
   9  10   9        2.73       -6.95     15.64 o 
  10  10   9      264.63      268.54     21.47 o 
  11  10   9     1182.66     1262.94     36.01 o 
 -15  11   9      665.91      713.97     35.29 o 
 -14  11   9        5.91       22.79     17.43 o 
 -13  11   9     1441.02     1565.65     41.90 o 
 -12  11   9       41.76       59.97     31.64 o 
 -11  11   9      727.20      643.40     32.54 o 
 -10  11   9       54.06       74.97     21.58 o 
  -9  11   9     2471.48     2285.18     74.98 o 
  -8  11   9      211.66      174.60     19.27 o 
  -7  11   9     1014.83     1035.35     46.57 o 
  -6  11   9       20.51       32.14     17.97 o 
  -5  11   9     6336.42     6148.87     79.16 o 
  -4  11   9      635.21      613.99     30.26 o 
  -3  11   9      286.70      300.94     23.31 o 
  -2  11   9       45.68       33.15     17.91 o 
  -1  11   9     2629.34     2528.63     51.95 o 
   0  11   9      541.98      542.78     30.41 o 
   1  11   9     3147.31     3242.45     55.78 o 
   2  11   9       59.56       52.39     19.76 o 
   3  11   9      628.51      652.37     31.17 o 
   4  11   9       69.67       69.04     17.88 o 
   5  11   9      263.56      279.01     22.86 o 
   6  11   9       51.15       18.24     16.20 o 
   7  11   9      201.89      226.11     20.91 o 
   8  11   9        3.64      -18.46     18.46 o 
 -11  12   9      321.72      327.66     36.41 o 
 -10  12   9      232.73      293.20     29.27 o 
  -9  12   9       18.42       45.80     23.30 o 
  -8  12   9       14.09       12.77     24.02 o 
  -7  12   9     3590.25     3450.69     59.73 o 
  -6  12   9      890.00      835.98     35.07 o 
  -5  12   9     2169.77     2213.84     50.20 o 
  -4  12   9      752.96      720.90     33.86 o 
  -3  12   9     2772.42     2650.96     54.72 o 
  -2  12   9       26.74       28.59     19.87 o 
  -1  12   9     3157.75     3075.11     58.87 o 
   0  12   9      108.52       83.06     20.36 o 
   1  12   9      519.11      543.13     33.13 o 
   2  12   9       37.68       30.18     23.42 o 
   3  12   9     1121.21     1152.96     41.23 o 
   4  12   9       69.61       58.15     20.96 o 
 -28   0  10       50.93       96.61     28.08 o 
 -26   0  10     1940.07     2086.93     54.78 o 
 -24   0  10     5391.99     5160.69     91.04 o 
 -22   0  10      634.41      533.87     33.51 o 
 -20   0  10     2021.04     2043.71     49.44 o 
 -18   0  10     2378.11     2193.18     67.03 o 
 -16   0  10     2888.61     2719.32     54.58 o 
 -14   0  10     9583.54     9380.96     78.56 o 
 -12   0  10     7812.87     7619.08     61.17 o 
 -10   0  10    30054.81    30686.50    213.43 o 
  -8   0  10     6592.16     7291.57     59.52 o 
  -6   0  10    17534.91    17357.63    124.61 o 
  -4   0  10     1352.13     1139.44     16.49 o 
  -2   0  10       69.92       96.76      9.25 o 
   0   0  10      644.95      598.04     15.30 o 
   2   0  10     3113.44     3438.36     44.70 o 
   4   0  10    21599.20    21374.56    167.78 o 
   6   0  10      509.13      437.22     23.03 o 
   8   0  10      596.91      607.52     50.96 o 
  10   0  10    12071.79    11968.68    125.45 o 
  12   0  10     2848.59     2906.38     68.56 o 
  14   0  10      530.17      551.12     30.80 o 
  16   0  10     1009.67     1011.19     36.51 o 
  18   0  10      971.55      979.90     42.82 o 
  20   0  10      401.68      379.14     46.33 o 
 -28   1  10     1200.35     1190.89     38.39 o 
 -27   1  10      213.55      234.54     22.50 o 
 -26   1  10     1211.75     1355.45     36.85 o 
 -25   1  10      143.04      122.55     18.22 o 
 -24   1  10     2509.91     2364.48     42.43 o 
 -23   1  10      457.45      448.13     22.58 o 
 -22   1  10     1224.84     1245.34     30.84 o 
 -21   1  10     1142.24     1112.37     28.79 o 
 -20   1  10      446.08      453.97     22.84 o 
 -19   1  10      719.15      693.10     21.47 o 
 -18   1  10    10908.16    10784.47     85.19 o 
 -17   1  10      101.85      127.52     11.67 o 
 -16   1  10      110.12      125.31     10.95 o 
 -15   1  10      274.27      276.73     17.86 o 
 -14   1  10     3042.78     2548.94     29.33 o 
 -13   1  10      231.11      270.93      7.90 o 
 -12   1  10     5447.65     5218.13     33.26 o 
 -11   1  10     1251.75     1326.03     14.02 o 
 -10   1  10    16115.77    16134.16     81.38 o 
  -9   1  10    12727.50    13219.45     67.82 o 
  -8   1  10    13876.17    13295.26     67.72 o 
  -7   1  10    20970.39    22854.97    114.05 o 
  -6   1  10     3686.03     3807.84     25.43 o 
  -5   1  10      188.11      218.82      7.43 o 
  -4   1  10     6394.92     6258.36     40.66 o 
  -3   1  10     5943.17     6201.93     40.56 o 
  -2   1  10      463.99      472.67      9.79 o 
  -1   1  10      741.62      791.38     12.11 o 
   0   1  10     8632.46     9833.16     54.59 o 
   1   1  10     2511.92     2911.77     22.68 o 
   2   1  10    15357.85    15191.38     88.34 o 
   3   1  10     2885.62     3041.35     24.92 o 
   4   1  10      518.34      536.36     14.83 o 
   5   1  10      165.52      194.22      8.82 o 
   6   1  10      803.78     1003.43     16.06 o 
   7   1  10        3.24        9.38      6.73 o 
   8   1  10     5467.48     5050.91     44.04 o 
   9   1  10        4.27       -8.69      8.69 o 
  10   1  10        0.96       -9.19      9.19 o 
  11   1  10     2898.41     3083.37     35.89 o 
  12   1  10      875.18      964.19     24.93 o 
  13   1  10      807.73      799.96     23.84 o 
  14   1  10       96.21       89.43     14.61 o 
  15   1  10      503.76      516.20     20.63 o 
  16   1  10      826.94      818.59     24.07 o 
  17   1  10       51.65       30.46     15.15 o 
  18   1  10      377.86      370.62     24.68 o 
  19   1  10        2.65      -17.23     17.23 o 
  20   1  10       74.03       47.80     22.13 o 
 -28   2  10       33.68       49.62     20.36 o 
 -27   2  10      612.14      589.96     30.60 o 
 -26   2  10     3350.51     3257.67     51.98 o 
 -25   2  10      142.84      106.27     18.55 o 
 -24   2  10     2787.56     2789.28     45.88 o 
 -23   2  10      345.93      331.02     19.49 o 
 -22   2  10      843.02      805.49     25.87 o 
 -21   2  10      490.36      445.34     22.36 o 
 -20   2  10      289.67      296.86     16.68 o 
 -19   2  10      869.71      854.18     23.20 o 
 -18   2  10      581.51      535.30     24.60 o 
 -17   2  10      226.92      222.71     13.43 o 
 -16   2  10     5469.69     5362.45     47.82 o 
 -15   2  10     3368.52     3167.91     31.65 o 
 -14   2  10     2430.67     2351.58     29.09 o 
 -13   2  10     7825.38     7882.73     47.43 o 
 -12   2  10     1643.33     1709.46     17.81 o 
 -11   2  10     8396.86     7856.27     46.19 o 
 -10   2  10     2082.41     1771.82     14.76 o 
  -9   2  10     9093.02     9313.42     48.18 o 
  -8   2  10      710.24      666.11      8.45 o 
  -7   2  10     2199.88     2257.10     22.57 o 
  -6   2  10     5604.26     5332.24     31.37 o 
  -5   2  10     1856.50     1846.01     20.68 o 
  -4   2  10     1794.74     1779.35     16.68 o 
  -3   2  10      414.53      376.10      9.32 o 
  -2   2  10      152.38      172.72      6.37 o 
  -1   2  10      271.86      221.62      7.46 o 
   0   2  10       15.11       16.67      5.01 o 
   1   2  10      403.40      383.87      9.54 o 
   2   2  10      188.73      209.62      8.37 o 
   3   2  10     1874.85     1914.36     19.97 o 
   4   2  10     6289.38     6155.74     44.44 o 
   5   2  10     2544.04     2412.49     26.11 o 
   6   2  10     2950.81     2814.53     28.33 o 
   7   2  10      250.36      306.39     13.21 o 
   8   2  10     1080.45     1156.52     21.16 o 
   9   2  10     2314.94     2374.07     29.98 o 
  10   2  10     2487.94     2424.41     31.46 o 
  11   2  10      189.41      177.95     12.72 o 
  12   2  10      248.43      250.14     13.94 o 
  13   2  10      606.64      647.53     19.88 o 
  14   2  10      157.66      180.95     16.33 o 
  15   2  10      256.39      296.91     19.73 o 
  16   2  10      320.85      306.63     18.38 o 
  17   2  10      419.47      385.27     21.84 o 
  18   2  10      135.75      137.70     20.82 o 
  19   2  10      232.88      246.60     25.99 o 
  20   2  10      507.81      480.11     41.23 o 
 -27   3  10      161.49      167.16     26.47 o 
 -26   3  10      203.36      196.40     20.81 o 
 -25   3  10      266.05      212.48     20.92 o 
 -24   3  10     2452.29     2444.29     43.60 o 
 -23   3  10       38.37       65.07     15.38 o 
 -22   3  10       29.68       47.69     13.71 o 
 -21   3  10      814.46      838.21     25.07 o 
 -20   3  10     1077.92     1113.01     26.20 o 
 -19   3  10      272.10      280.19     15.62 o 
 -18   3  10     9966.28     9745.95     79.34 o 
 -17   3  10      790.82      746.25     19.84 o 
 -16   3  10      689.01      732.95     17.58 o 
 -15   3  10     1124.55     1132.34     18.08 o 
 -14   3  10    19457.70    18594.40     99.33 o 
 -13   3  10     5907.51     5970.04     38.77 o 
 -12   3  10     3186.32     3086.65     22.37 o 
 -11   3  10     1996.09     2003.08     18.83 o 
 -10   3  10      305.63      275.33     10.82 o 
  -9   3  10    16943.57    16325.08     99.32 o 
  -8   3  10    23252.66    22280.83    124.97 o 
  -7   3  10      513.38      442.72     12.33 o 
  -6   3  10     1666.46     2011.44     22.58 o 
  -5   3  10       42.88       49.62      5.97 o 
  -4   3  10    34668.84    35012.22    169.95 o 
  -3   3  10     1656.75     1537.35     16.02 o 
  -2   3  10      796.33      778.84     14.07 o 
  -1   3  10      965.98     1089.27     18.16 o 
   0   3  10      125.68      149.67      7.00 o 
   1   3  10     2872.22     2906.70     24.46 o 
   2   3  10    23216.05    23531.69    124.36 o 
   3   3  10     6245.14     6260.81     42.95 o 
   4   3  10      714.69      750.62     20.20 o 
   5   3  10      971.34     1029.31     17.62 o 
   6   3  10    20987.44    21845.55    125.82 o 
   7   3  10     9870.05     9881.99     67.26 o 
   8   3  10     4167.52     4024.22     36.23 o 
   9   3  10     1284.55     1272.46     21.58 o 
  10   3  10       98.47      121.04     11.46 o 
  11   3  10      328.36      380.05     15.65 o 
  12   3  10     4167.65     4202.01     49.21 o 
  13   3  10      397.62      396.58     18.04 o 
  14   3  10      689.22      615.41     21.66 o 
  15   3  10      625.97      612.87     22.54 o 
  16   3  10      320.61      314.71     20.21 o 
  17   3  10     1139.91     1084.50     35.98 o 
  18   3  10      127.10      103.37     29.72 o 
  19   3  10       69.96       85.56     24.08 o 
 -27   4  10     4761.83     4967.77     67.36 o 
 -26   4  10     2337.52     2263.45     45.78 o 
 -25   4  10       99.01      100.14     19.39 o 
 -24   4  10     1159.56     1145.80     33.63 o 
 -23   4  10      189.52      199.10     19.00 o 
 -22   4  10       97.37       78.25     15.87 o 
 -21   4  10     1297.67     1249.08     32.85 o 
 -20   4  10      710.86      720.98     22.86 o 
 -19   4  10      146.51      164.38     14.08 o 
 -18   4  10      321.53      335.29     16.07 o 
 -17   4  10     7973.23     7915.04     62.88 o 
 -16   4  10      343.66      349.56     13.60 o 
 -15   4  10    16881.60    16726.69    100.86 o 
 -14   4  10     2598.70     2699.30     24.41 o 
 -13   4  10     1329.65     1342.55     18.09 o 
 -12   4  10     3738.11     3771.57     31.52 o 
 -11   4  10    43199.46    42411.18    227.33 o 
 -10   4  10      327.02      370.95     12.35 o 
  -9   4  10     5726.32     6192.77     47.89 o 
  -8   4  10     5645.67     5548.53     44.19 o 
  -7   4  10    11656.21    11455.73     78.50 o 
  -6   4  10     1514.53     1509.05     20.40 o 
  -5   4  10     3408.75     3582.41     24.17 o 
  -4   4  10      753.52      941.89     12.61 o 
  -3   4  10     3883.17     3928.97     28.24 o 
  -2   4  10      362.29      391.63     10.16 o 
  -1   4  10     2586.85     2530.07     25.54 o 
   0   4  10     1318.90     1366.47     17.31 o 
   1   4  10     1599.13     1420.20     18.29 o 
   2   4  10     1242.78     1240.41     18.15 o 
   3   4  10     1858.63     1768.45     37.09 o 
   4   4  10     1805.97     1903.15     21.14 o 
   5   4  10    19793.21    19268.28    109.17 o 
   6   4  10    14052.79    14289.10     86.27 o 
   7   4  10      538.36      547.27     15.90 o 
   8   4  10      469.26      500.86     15.73 o 
   9   4  10    16743.66    16521.50    100.05 o 
  10   4  10       24.05       32.09     10.46 o 
  11   4  10     2141.82     2209.68     30.02 o 
  12   4  10     2098.10     2021.92     29.73 o 
  13   4  10      392.12      392.47     17.63 o 
  14   4  10     1462.87     1483.65     32.88 o 
  15   4  10      425.23      467.14     22.50 o 
  16   4  10      384.43      406.96     25.29 o 
  17   4  10      193.54      171.32     25.99 o 
  18   4  10        6.35       23.35     25.58 o 
  19   4  10       53.37       46.42     27.81 o 
 -26   5  10      512.12      573.23     30.17 o 
 -25   5  10     1226.96     1217.82     35.51 o 
 -24   5  10      642.98      706.86     28.74 o 
 -23   5  10      379.13      382.38     22.43 o 
 -22   5  10      363.60      346.11     21.33 o 
 -21   5  10     1474.44     1374.69     34.96 o 
 -20   5  10      486.38      499.89     22.20 o 
 -19   5  10      563.61      515.46     27.08 o 
 -18   5  10     2839.76     2793.46     37.05 o 
 -17   5  10      547.97      586.45     18.45 o 
 -16   5  10     2332.01     2146.63     27.42 o 
 -15   5  10     1334.91     1394.63     20.93 o 
 -14   5  10       33.10       23.48      8.47 o 
 -13   5  10     2213.32     2237.74     24.43 o 
 -12   5  10      521.55      557.92     13.94 o 
 -11   5  10      525.69      555.12     12.19 o 
 -10   5  10     3004.87     3072.47     33.08 o 
  -9   5  10    12479.30    11975.61     84.05 o 
  -8   5  10     2398.18     2314.04     30.40 o 
  -7   5  10      580.63      596.78     15.51 o 
  -6   5  10      190.14      205.29      8.66 o 
  -5   5  10     3165.27     3341.88     23.77 o 
  -4   5  10     7192.83     7146.35     43.46 o 
  -3   5  10     5362.12     5458.04     39.06 o 
  -2   5  10     2967.70     3021.74     25.30 o 
  -1   5  10    13014.58    13114.33     79.48 o 
   0   5  10       51.14       55.00      7.64 o 
   1   5  10     2144.35     2189.80     26.27 o 
   2   5  10      194.20      203.90     10.76 o 
   3   5  10     3021.42     2964.87     33.37 o 
   4   5  10     3021.77     3122.05     32.68 o 
   5   5  10      538.30      517.48     16.76 o 
   6   5  10      385.64      371.98     15.44 o 
   7   5  10     2949.43     2863.31     34.33 o 
   8   5  10      941.15      882.07     26.69 o 
   9   5  10      170.45      208.18     16.17 o 
  10   5  10       71.95       70.39     12.62 o 
  11   5  10     1436.15     1514.79     29.00 o 
  12   5  10     3515.40     3365.63     41.39 o 
  13   5  10     1587.16     1614.22     42.82 o 
  14   5  10      131.21       92.35     16.73 o 
  15   5  10      808.70      885.63     42.23 o 
  16   5  10      313.61      354.78     24.96 o 
  17   5  10      120.85      137.05     21.08 o 
  18   5  10       15.72       10.95     25.79 o 
 -25   6  10      295.00      309.96     24.61 o 
 -24   6  10      144.83      116.09     20.91 o 
 -23   6  10      158.81      166.38     20.11 o 
 -22   6  10       49.10       28.88     15.59 o 
 -21   6  10      289.23      283.24     19.64 o 
 -20   6  10      334.18      350.79     22.20 o 
 -19   6  10      360.78      364.61     17.99 o 
 -18   6  10       23.12       15.68     10.75 o 
 -17   6  10     2175.87     2188.99     45.94 o 
 -16   6  10     1278.35     1202.66     23.60 o 
 -15   6  10     5619.67     5417.50     55.03 o 
 -14   6  10       19.04       31.26      9.77 o 
 -13   6  10     1898.87     1824.13     25.78 o 
 -12   6  10     2093.56     2009.35     25.12 o 
 -11   6  10    11451.81    11599.31     82.87 o 
 -10   6  10      100.31       95.88      9.34 o 
  -9   6  10     2014.63     1948.67     24.77 o 
  -8   6  10      602.19      584.00     14.95 o 
  -7   6  10     4861.33     4589.00     40.09 o 
  -6   6  10       22.29       25.19      6.11 o 
  -5   6  10      824.45      838.55     19.85 o 
  -4   6  10      748.12      727.14     14.49 o 
  -3   6  10     3239.01     3461.89     30.20 o 
  -2   6  10      746.38      786.06     17.11 o 
  -1   6  10     2688.09     2606.93     33.40 o 
   0   6  10      654.97      734.92     17.56 o 
   1   6  10     2208.96     2061.91     26.82 o 
   2   6  10     1297.41     1329.83     24.43 o 
   3   6  10     1498.09     1487.52     27.96 o 
   4   6  10     3209.27     3231.26     36.02 o 
   5   6  10    20750.86    20265.00    128.65 o 
   6   6  10      142.95      152.42     13.22 o 
   7   6  10      758.32      762.58     21.70 o 
   8   6  10       81.53       82.32     12.60 o 
   9   6  10      783.38      715.07     22.71 o 
  10   6  10     1092.88     1006.55     25.91 o 
  11   6  10      488.36      548.72     22.13 o 
  12   6  10      837.92      832.14     28.21 o 
  13   6  10     1415.75     1501.13     42.57 o 
  14   6  10      646.77      700.25     26.41 o 
  15   6  10     2075.28     2203.43     45.10 o 
  16   6  10     1067.39     1091.70     36.62 o 
  17   6  10      103.62       74.25     21.40 o 
 -24   7  10        6.96      -13.07     20.56 o 
 -23   7  10      858.08      849.26     37.79 o 
 -22   7  10       30.48       22.51     26.75 o 
 -21   7  10      656.94      664.81     34.64 o 
 -20   7  10      128.20      126.79     22.11 o 
 -19   7  10      627.81      596.41     25.36 o 
 -18   7  10       10.85        5.46     13.63 o 
 -17   7  10       68.82       62.31     17.62 o 
 -16   7  10     2523.53     2501.51     38.41 o 
 -15   7  10     2294.28     2185.56     35.16 o 
 -14   7  10       18.35       38.15     12.00 o 
 -13   7  10     2302.11     2103.93     30.76 o 
 -12   7  10       85.05      113.54     11.48 o 
 -11   7  10        4.14       10.31      8.78 o 
 -10   7  10      566.97      546.20     16.84 o 
  -9   7  10     4710.19     4735.75     45.91 o 
  -8   7  10     5303.56     4895.73     43.08 o 
  -7   7  10     2130.39     1961.46     24.63 o 
  -6   7  10      231.81      211.95     11.15 o 
  -5   7  10      345.70      360.33     13.57 o 
  -4   7  10       17.33       28.29     12.77 o 
  -3   7  10     1705.82     1646.05     23.70 o 
  -2   7  10     3595.90     3576.54     44.40 o 
  -1   7  10    10484.55    10613.59     80.58 o 
   0   7  10       63.10       57.52     11.70 o 
   1   7  10      208.32      217.22     14.60 o 
   2   7  10     4071.65     3992.54     43.90 o 
   3   7  10      816.00      792.91     22.56 o 
   4   7  10      117.32      119.85     13.00 o 
   5   7  10      363.91      350.85     16.49 o 
   6   7  10     3374.95     3178.31     38.53 o 
   7   7  10    17490.63    17045.10    115.76 o 
   8   7  10      890.69      836.08     25.68 o 
   9   7  10     3483.63     3278.35     45.99 o 
  10   7  10     2114.34     2153.75     38.93 o 
  11   7  10     1400.72     1432.31     40.53 o 
  12   7  10     2709.25     2540.75     50.31 o 
  13   7  10     1950.61     2120.82     38.59 o 
  14   7  10      373.27      428.12     26.80 o 
  15   7  10      558.69      602.27     32.85 o 
  16   7  10      159.51      165.86     23.60 o 
 -22   8  10       28.15       57.53     21.37 o 
 -21   8  10       10.89       10.98     20.72 o 
 -20   8  10      105.60       94.28     19.29 o 
 -19   8  10       62.64       68.64     18.41 o 
 -18   8  10       66.40       97.81     16.77 o 
 -17   8  10      855.99      927.90     28.76 o 
 -16   8  10      175.68      171.31     16.93 o 
 -15   8  10     3189.07     2948.31     42.15 o 
 -14   8  10      272.68      312.63     18.45 o 
 -13   8  10      225.15      240.08     15.39 o 
 -12   8  10      354.02      361.75     18.25 o 
 -11   8  10     2445.79     2493.67     48.62 o 
 -10   8  10     4332.97     4218.14     50.68 o 
  -9   8  10      349.95      398.25     13.96 o 
  -8   8  10      697.81      688.06     17.27 o 
  -7   8  10     5106.87     5245.87     51.00 o 
  -6   8  10     1189.85     1224.89     22.50 o 
  -5   8  10      181.70      227.04     13.43 o 
  -4   8  10      505.05      462.20     17.32 o 
  -3   8  10      865.21      891.21     21.99 o 
  -2   8  10      428.43      446.59     18.78 o 
  -1   8  10      947.54      949.48     31.07 o 
   0   8  10       13.73        4.91     11.47 o 
   1   8  10     6943.67     6931.94     63.11 o 
   2   8  10      856.13      854.39     24.59 o 
   3   8  10      775.74      849.44     24.93 o 
   4   8  10     1950.10     1892.52     32.81 o 
   5   8  10    14543.44    14172.70    106.85 o 
   6   8  10     2316.20     2242.42     38.46 o 
   7   8  10      759.89      735.22     34.95 o 
   8   8  10     1023.69     1021.94     30.47 o 
   9   8  10     1490.86     1502.37     44.63 o 
  10   8  10      460.26      454.24     23.75 o 
  11   8  10      853.51      935.62     31.40 o 
  12   8  10      250.81      250.81     20.42 o 
  13   8  10      738.44      723.24     28.67 o 
  14   8  10      626.18      623.12     29.25 o 
 -20   9  10     2222.84     2393.68     53.19 o 
 -19   9  10      154.56      148.85     22.84 o 
 -18   9  10     1038.08      988.64     38.86 o 
 -17   9  10      178.39      186.82     22.08 o 
 -16   9  10     2338.13     2306.47     55.11 o 
 -15   9  10      273.13      273.24     22.51 o 
 -14   9  10     4508.51     4714.28     55.94 o 
 -13   9  10     4582.29     4508.99     51.07 o 
 -12   9  10      713.03      733.32     24.78 o 
 -11   9  10       19.25       20.42     12.85 o 
 -10   9  10      188.10      215.57     16.93 o 
  -9   9  10      587.46      660.92     18.64 o 
  -8   9  10     1250.99     1351.39     26.52 o 
  -7   9  10     1153.20     1170.18     23.51 o 
  -6   9  10      590.14      590.92     20.11 o 
  -5   9  10      374.59      370.14     17.34 o 
  -4   9  10      104.60      114.31     14.08 o 
  -3   9  10     1587.13     1494.74     31.90 o 
  -2   9  10     1237.61     1073.01     27.53 o 
  -1   9  10      284.09      273.67     17.51 o 
   0   9  10      381.12      386.60     19.89 o 
   1   9  10       22.12       38.95     13.39 o 
   2   9  10     1037.97     1030.21     29.23 o 
   3   9  10     1176.05     1236.70     33.41 o 
   4   9  10      493.64      517.19     31.44 o 
   5   9  10      377.02      450.15     22.80 o 
   6   9  10     5309.62     5235.90     68.80 o 
   7   9  10     1905.03     1882.05     37.70 o 
   8   9  10     3972.07     3937.39     53.96 o 
   9   9  10     2074.56     1972.80     40.48 o 
  10   9  10        2.13      -11.27     15.51 o 
  11   9  10      112.89      138.63     18.70 o 
  12   9  10     3068.37     3057.36     52.73 o 
  13   9  10      538.59      557.48     28.92 o 
 -18  10  10      199.02      231.05     24.89 o 
 -17  10  10      656.83      723.23     40.90 o 
 -16  10  10     2523.32     2649.79     53.23 o 
 -15  10  10      587.32      491.01     28.00 o 
 -14  10  10      850.63      866.79     32.76 o 
 -13  10  10       47.25       -1.63     17.73 o 
 -12  10  10     2212.08     2102.70     38.20 o 
 -11  10  10     2691.29     2646.41     41.57 o 
 -10  10  10     4247.28     4409.43     57.42 o 
  -9  10  10       39.21       23.10     17.40 o 
  -8  10  10     1048.53     1096.78     27.30 o 
  -7  10  10     1678.35     1623.39     29.90 o 
  -6  10  10      886.57      861.70     24.52 o 
  -5  10  10     2789.00     2503.01     48.93 o 
  -4  10  10      131.30      177.94     18.43 o 
  -3  10  10      118.59      137.52     17.45 o 
  -2  10  10      291.78      288.81     22.59 o 
  -1  10  10       64.69       91.92     18.02 o 
   0  10  10      764.34      789.56     30.95 o 
   1  10  10      439.79      450.71     25.97 o 
   2  10  10        7.50       13.49     16.52 o 
   3  10  10     1348.24     1478.12     38.25 o 
   4  10  10     1318.99     1417.86     42.27 o 
   5  10  10     2162.84     2169.01     41.41 o 
   6  10  10     1357.76     1306.85     35.48 o 
   7  10  10      667.96      573.38     27.16 o 
   8  10  10      548.23      495.11     25.16 o 
   9  10  10     2628.65     2648.27     48.27 o 
  10  10  10     2024.64     2172.93     43.26 o 
 -15  11  10     2156.48     2206.97     51.28 o 
 -14  11  10     3115.21     2873.31     57.08 o 
 -13  11  10      182.45      159.03     28.44 o 
 -12  11  10      930.46      902.35     44.57 o 
 -11  11  10       23.87       36.23     18.76 o 
 -10  11  10     2381.33     2325.79     70.82 o 
  -9  11  10      435.99      460.97     28.79 o 
  -8  11  10     9207.70     9371.55    107.83 o 
  -7  11  10      278.45      327.88     30.28 o 
  -6  11  10      909.10      937.04     34.31 o 
  -5  11  10      229.11      274.55     22.28 o 
  -4  11  10      941.60      885.02     32.31 o 
  -3  11  10      584.66      538.48     27.58 o 
  -2  11  10      706.07      690.74     32.87 o 
  -1  11  10      192.03      139.03     21.68 o 
   0  11  10       36.36       44.78     18.48 o 
   1  11  10      219.71      254.92     24.04 o 
   2  11  10     2254.76     2233.39     45.41 o 
   3  11  10       27.05        9.62     17.85 o 
   4  11  10      855.52      858.47     33.52 o 
   5  11  10       17.99        8.86     16.45 o 
   6  11  10     1494.94     1457.09     37.50 o 
   7  11  10      330.38      344.49     23.55 o 
 -10  12  10     2013.16     2175.23     58.15 o 
  -9  12  10     1460.06     1506.87     50.97 o 
  -8  12  10     1585.28     1658.00     52.48 o 
  -7  12  10       61.69       49.55     26.70 o 
  -6  12  10     2550.20     2541.65     62.20 o 
  -5  12  10      358.31      377.16     33.07 o 
  -4  12  10     1394.36     1387.67     42.91 o 
  -3  12  10      217.56      224.00     25.44 o 
  -2  12  10       93.87       66.26     20.51 o 
  -1  12  10      350.58      404.37     28.33 o 
   0  12  10      258.13      273.87     28.01 o 
   1  12  10      154.76      151.41     23.13 o 
   2  12  10      522.01      530.56     29.35 o 
 -27   0  11     1348.32     1276.49     54.18 o 
 -25   0  11     1213.57     1220.13     44.25 o 
 -23   0  11     2090.64     1971.95     52.30 o 
 -21   0  11    14335.28    13742.67    145.51 o 
 -19   0  11     3671.28     3744.98     68.92 o 
 -17   0  11     4802.49     4683.79     64.70 o 
 -15   0  11      376.05      346.83     19.61 o 
 -13   0  11     1155.95      943.60     23.59 o 
 -11   0  11      434.48      574.38     14.77 o 
  -9   0  11     5193.08     4856.02     44.71 o 
  -7   0  11     1172.40     1235.09     18.57 o 
  -5   0  11    15831.65    15613.91    105.71 o 
  -3   0  11    11509.49    11591.95     95.48 o 
  -1   0  11    10044.49     9938.99     78.54 o 
   1   0  11    50811.75    51534.26    346.96 o 
   3   0  11     5443.37     5805.36     71.83 o 
   5   0  11     2240.97     1963.64     31.59 o 
   7   0  11     2391.77     2361.06    100.94 o 
   9   0  11      257.52      305.89     22.41 o 
  11   0  11     1129.47     1173.52     36.98 o 
  13   0  11     1405.86     1332.06     40.94 o 
  15   0  11     1065.88     1187.39     48.26 o 
  17   0  11     1376.91     1384.70     48.44 o 
  19   0  11       92.10      100.70     52.16 o 
 -28   1  11       26.89       14.01     17.60 o 
 -27   1  11      101.13       95.82     19.57 o 
 -26   1  11      216.01      272.15     23.01 o 
 -25   1  11     1730.57     1684.40     37.83 o 
 -24   1  11       26.26       33.86     15.26 o 
 -23   1  11     6884.97     6664.70     71.30 o 
 -22   1  11      385.67      413.70     21.52 o 
 -21   1  11     5338.67     5607.45     61.56 o 
 -20   1  11      192.66      199.27     19.06 o 
 -19   1  11     5845.74     5685.80     56.42 o 
 -18   1  11     1691.60     1805.46     30.39 o 
 -17   1  11     5860.95     5854.25     52.16 o 
 -16   1  11      539.67      567.43     16.89 o 
 -15   1  11     1393.87     1398.66     23.60 o 
 -14   1  11      163.82      151.66      7.82 o 
 -13   1  11     5566.23     5339.37     36.07 o 
 -12   1  11     2750.13     3142.26     23.77 o 
 -11   1  11     2737.95     2723.89     27.38 o 
 -10   1  11     1357.14     1448.26     14.66 o 
  -9   1  11     2971.64     2702.83     20.69 o 
  -8   1  11      912.02     1093.72     12.81 o 
  -7   1  11     3322.49     3061.95     22.58 o 
  -6   1  11      579.21      672.09     11.97 o 
  -5   1  11    15984.98    16431.93     92.23 o 
  -4   1  11     1781.69     1802.27     17.82 o 
  -3   1  11     8296.28     8669.58     54.02 o 
  -2   1  11     1292.00     1334.03     15.37 o 
  -1   1  11    42172.94    42092.59    209.62 o 
   0   1  11      693.64      757.44     11.93 o 
   1   1  11     1871.95     2058.16     19.21 o 
   2   1  11      429.50      375.26     11.21 o 
   3   1  11    10455.27    10357.84     61.96 o 
   4   1  11       46.96       59.21      7.23 o 
   5   1  11     4418.79     4273.03     34.72 o 
   6   1  11      127.27      128.60     10.59 o 
   7   1  11     4105.10     4125.14     39.34 o 
   8   1  11       32.53       15.34      9.27 o 
   9   1  11      431.29      442.60     16.96 o 
  10   1  11      908.44      945.20     21.98 o 
  11   1  11      595.80      590.64     20.83 o 
  12   1  11       45.47       47.05     12.70 o 
  13   1  11      881.04     1026.64     27.16 o 
  14   1  11       42.11       17.83     13.32 o 
  15   1  11     2803.29     2789.50     50.04 o 
  16   1  11      206.55      258.60     17.50 o 
  17   1  11      133.87      173.05     19.59 o 
  18   1  11     1145.93     1161.07     36.20 o 
  19   1  11     3729.84     3831.03     61.43 o 
 -28   2  11       56.71       49.52     20.15 o 
 -27   2  11     1931.90     2001.96     46.40 o 
 -26   2  11      194.67      221.47     21.20 o 
 -25   2  11     2212.18     2178.51     48.41 o 
 -24   2  11     1091.45     1242.67     33.51 o 
 -23   2  11      541.35      490.74     22.00 o 
 -22   2  11       27.05       60.58     14.13 o 
 -21   2  11     9650.30     9745.49     83.45 o 
 -20   2  11     8591.41     8707.47     79.84 o 
 -19   2  11      219.33      304.67     16.42 o 
 -18   2  11      421.97      448.68     17.83 o 
 -17   2  11     3692.43     3573.00     40.06 o 
 -16   2  11     1368.35     1368.75     23.95 o 
 -15   2  11      437.43      518.33     14.14 o 
 -14   2  11      817.58      798.48     17.03 o 
 -13   2  11      799.28      752.75     11.71 o 
 -12   2  11      865.75      882.22     13.81 o 
 -11   2  11        2.05       -3.01      4.88 o 
 -10   2  11      899.56      830.53     10.56 o 
  -9   2  11    13604.86    13677.76     67.72 o 
  -8   2  11     6324.38     6295.65     35.22 o 
  -7   2  11     6301.00     6983.37     39.97 o 
  -6   2  11     1933.64     2063.11     17.92 o 
  -5   2  11    25429.98    25526.59    131.48 o 
  -4   2  11    27998.76    28144.79    150.42 o 
  -3   2  11    18959.67    19567.83    108.98 o 
  -2   2  11      130.93      116.02      7.05 o 
  -1   2  11     5309.12     5213.22     33.48 o 
   0   2  11       50.05       36.10      5.04 o 
   1   2  11    23460.41    23349.30    117.31 o 
   2   2  11     3728.35     3839.12     30.12 o 
   3   2  11     5110.24     4954.73     36.42 o 
   4   2  11     3834.72     3884.99     35.56 o 
   5   2  11     9133.99     9219.75     65.23 o 
   6   2  11      749.35      666.38     17.31 o 
   7   2  11     2489.64     2446.43     41.48 o 
   8   2  11      779.38      833.58     34.35 o 
   9   2  11      312.93      307.72     14.90 o 
  10   2  11      973.83      962.08     22.77 o 
  11   2  11     4168.36     4263.91     44.10 o 
  12   2  11      393.83      342.52     16.12 o 
  13   2  11     1211.56     1170.88     29.90 o 
  14   2  11     2194.71     2230.49     37.64 o 
  15   2  11      629.86      720.67     25.27 o 
  16   2  11     1647.85     1607.15     32.76 o 
  17   2  11     3495.42     3373.95     51.65 o 
  18   2  11      177.38      218.25     23.45 o 
  19   2  11      470.10      559.01     33.00 o 
 -27   3  11       20.99       20.19     18.91 o 
 -26   3  11       44.14        6.69     17.71 o 
 -25   3  11       23.03       15.66     17.90 o 
 -24   3  11       36.35       25.25     19.08 o 
 -23   3  11     2995.93     2849.45     42.00 o 
 -22   3  11      549.09      570.87     22.67 o 
 -21   3  11     4475.65     4295.42     49.53 o 
 -20   3  11      109.26      107.44     13.89 o 
 -19   3  11     1491.75     1576.77     28.57 o 
 -18   3  11    10309.80    10297.15     82.54 o 
 -17   3  11    10994.69    10683.77     83.32 o 
 -16   3  11      629.92      637.04     17.53 o 
 -15   3  11     3880.53     3960.71     45.22 o 
 -14   3  11      183.54      187.01      8.60 o 
 -13   3  11     6204.18     6527.68     41.27 o 
 -12   3  11     2390.67     2526.62     24.77 o 
 -11   3  11      236.52      263.72      7.95 o 
 -10   3  11      240.91      260.41     10.53 o 
  -9   3  11     2989.51     2994.83     28.06 o 
  -8   3  11      639.30      605.68     19.42 o 
  -7   3  11      186.55      147.42      9.31 o 
  -6   3  11     2542.08     2652.85     19.46 o 
  -5   3  11      407.00      407.13      8.77 o 
  -4   3  11     1822.74     1942.65     17.88 o 
  -3   3  11     1703.50     1657.91     22.17 o 
  -2   3  11     4267.19     3888.65     29.83 o 
  -1   3  11     1199.49     1081.55     14.63 o 
   0   3  11     6213.88     6123.85     40.64 o 
   1   3  11      790.39      880.39     13.90 o 
   2   3  11    12144.52    11922.49     70.23 o 
   3   3  11    10774.54    10645.56     65.00 o 
   4   3  11      397.98      422.51     16.97 o 
   5   3  11     3779.04     3562.79     33.39 o 
   6   3  11      194.99      171.66     11.31 o 
   7   3  11     3199.90     3203.26     33.29 o 
   8   3  11      296.57      290.73     15.99 o 
   9   3  11      184.73      166.37     12.21 o 
  10   3  11       78.43       95.98     11.34 o 
  11   3  11       43.19       30.94     11.39 o 
  12   3  11      106.02       94.63     12.76 o 
  13   3  11     1334.62     1369.93     26.72 o 
  14   3  11     3970.50     4051.83     49.56 o 
  15   3  11     1983.15     2079.71     45.78 o 
  16   3  11      497.82      494.31     26.82 o 
  17   3  11      561.65      595.90     31.82 o 
  18   3  11     6130.87     6514.07     93.67 o 
  19   3  11     3156.54     3209.72     73.54 o 
 -27   4  11      598.24      639.01     31.18 o 
 -26   4  11      972.01     1025.14     33.94 o 
 -25   4  11     1088.30      980.98     32.21 o 
 -24   4  11     1390.64     1345.74     35.21 o 
 -23   4  11       33.81       34.52     15.36 o 
 -22   4  11      191.22      137.88     16.59 o 
 -21   4  11     1822.96     1827.60     32.62 o 
 -20   4  11     8291.75     7954.65     71.32 o 
 -19   4  11      266.64      269.38     15.53 o 
 -18   4  11     1602.60     1584.90     29.63 o 
 -17   4  11     2471.33     2478.12     32.60 o 
 -16   4  11     7259.49     7250.52     56.16 o 
 -15   4  11     5966.54     5954.28     43.54 o 
 -14   4  11     6487.05     6292.03     48.29 o 
 -13   4  11     4866.79     4955.25     38.02 o 
 -12   4  11     1320.19     1339.33     25.66 o 
 -11   4  11     1710.55     1824.18     23.02 o 
 -10   4  11     4385.94     4247.82     61.61 o 
  -9   4  11     2980.19     3220.00     32.39 o 
  -8   4  11      152.89      164.73     12.19 o 
  -7   4  11      131.90      178.07     11.11 o 
  -6   4  11     5853.87     5772.61     42.56 o 
  -5   4  11    22316.72    22374.17    113.23 o 
  -4   4  11    21916.07    21746.95    111.69 o 
  -3   4  11     1104.95      956.86     13.68 o 
  -2   4  11     5219.08     5221.34     35.32 o 
  -1   4  11     6546.73     6331.03     44.37 o 
   0   4  11    20897.30    20081.14    113.99 o 
   1   4  11      572.10      529.86     21.09 o 
   2   4  11     7795.52     7729.92     53.73 o 
   3   4  11     4017.01     3973.85     33.67 o 
   4   4  11     2668.73     2700.54     27.50 o 
   5   4  11     1870.43     2052.55     27.99 o 
   6   4  11     5206.39     5304.10     45.27 o 
   7   4  11      418.72      422.02     17.03 o 
   8   4  11     1550.38     1598.85     25.96 o 
   9   4  11      314.30      308.87     15.78 o 
  10   4  11      424.73      437.90     18.12 o 
  11   4  11     1687.54     1636.17     35.56 o 
  12   4  11     2210.50     2206.34     33.74 o 
  13   4  11       41.34       35.14     13.18 o 
  14   4  11     2393.92     2424.66     41.57 o 
  15   4  11     1004.85      922.88     32.20 o 
  16   4  11     3161.04     3291.12    102.52 o 
  17   4  11      328.40      267.16     27.25 o 
  18   4  11     1183.17     1198.88     50.06 o 
 -26   5  11        3.47       -2.85     17.08 o 
 -25   5  11      121.71      119.41     18.51 o 
 -24   5  11      892.61      859.27     30.20 o 
 -23   5  11      901.71      961.26     33.99 o 
 -22   5  11     3511.08     3360.66     47.74 o 
 -21   5  11      966.38      899.90     27.20 o 
 -20   5  11      287.79      290.27     18.73 o 
 -19   5  11     3680.32     3608.08     47.46 o 
 -18   5  11     8424.86     8252.97     70.35 o 
 -17   5  11      834.05      851.36     19.38 o 
 -16   5  11      788.73      731.23     20.05 o 
 -15   5  11     2750.08     2907.42     40.52 o 
 -14   5  11      924.62      865.03     19.60 o 
 -13   5  11     6776.03     6889.46     52.46 o 
 -12   5  11     6397.59     6268.24     45.46 o 
 -11   5  11      817.10      773.30     17.81 o 
 -10   5  11     2434.20     2510.69     29.29 o 
  -9   5  11      523.26      576.63     17.05 o 
  -8   5  11     2981.18     2950.11     31.41 o 
  -7   5  11     2349.81     2380.94     26.70 o 
  -6   5  11     2697.38     2689.89     25.75 o 
  -5   5  11      215.26      248.63      8.32 o 
  -4   5  11     4648.11     4701.35     32.58 o 
  -3   5  11      645.38      733.08     14.08 o 
  -2   5  11    24671.58    24000.73    129.44 o 
  -1   5  11      947.68     1025.26     15.67 o 
   0   5  11     1580.44     1548.26     22.47 o 
   1   5  11      623.46      639.04     18.87 o 
   2   5  11     7405.41     7103.39     52.48 o 
   3   5  11      741.49      760.26     18.04 o 
   4   5  11       43.13       58.73     10.63 o 
   5   5  11      757.06      734.00     19.76 o 
   6   5  11      114.63      102.87     11.98 o 
   7   5  11     1184.01     1144.95     24.08 o 
   8   5  11      210.85      221.89     14.41 o 
   9   5  11      238.07      228.66     15.31 o 
  10   5  11      144.43      138.26     14.27 o 
  11   5  11      220.49      205.34     16.16 o 
  12   5  11     1088.33     1122.78     30.07 o 
  13   5  11      903.26      961.46     28.11 o 
  14   5  11     1931.68     1972.92     38.44 o 
  15   5  11       24.59       26.78     17.39 o 
  16   5  11     1113.12     1059.77     51.66 o 
  17   5  11      666.96      695.62     37.84 o 
 -25   6  11      677.18      690.98     36.60 o 
 -24   6  11      544.99      561.81     32.80 o 
 -23   6  11      113.25      164.17     29.16 o 
 -22   6  11      595.70      658.23     30.10 o 
 -21   6  11      247.23      269.35     27.05 o 
 -20   6  11     6667.45     6554.07     76.41 o 
 -19   6  11     1342.45     1201.47     42.00 o 
 -18   6  11     2232.85     2316.66     39.12 o 
 -17   6  11      154.87      189.55     15.27 o 
 -16   6  11     4987.45     4697.08     50.91 o 
 -15   6  11     1971.64     2065.52     30.00 o 
 -14   6  11      508.87      494.18     15.38 o 
 -13   6  11      580.14      638.22     15.49 o 
 -12   6  11      442.09      438.03     13.82 o 
 -11   6  11       63.40       57.14      8.19 o 
 -10   6  11     1713.06     1617.86     23.73 o 
  -9   6  11      991.37      974.62     17.42 o 
  -8   6  11     1201.60     1263.96     19.66 o 
  -7   6  11      267.52      233.32     11.33 o 
  -6   6  11     1689.80     1588.71     18.26 o 
  -5   6  11      193.98      210.91      9.57 o 
  -4   6  11    10693.73    10188.00     64.65 o 
  -3   6  11      234.16      246.64     11.19 o 
  -2   6  11    12487.12    12219.11     77.96 o 
  -1   6  11     2455.23     2659.74     30.52 o 
   0   6  11    21822.59    21234.23    130.59 o 
   1   6  11       26.73       41.82     11.07 o 
   2   6  11     8911.49     8958.73     67.64 o 
   3   6  11      683.43      694.11     19.99 o 
   4   6  11      379.72      377.46     16.04 o 
   5   6  11      361.04      378.34     16.67 o 
   6   6  11      455.97      484.25     18.27 o 
   7   6  11      168.39      173.36     13.90 o 
   8   6  11      605.39      598.98     21.05 o 
   9   6  11       10.96        5.75     11.90 o 
  10   6  11      763.83      775.29     25.37 o 
  11   6  11       37.98       51.55     15.45 o 
  12   6  11       89.07      148.68     21.15 o 
  13   6  11      958.18      951.92     36.82 o 
  14   6  11     2697.76     2732.64     56.33 o 
  15   6  11       25.93       33.31     21.41 o 
  16   6  11     1498.32     1662.24     46.51 o 
 -24   7  11     1082.89      963.12     40.12 o 
 -23   7  11      643.21      621.19     34.12 o 
 -22   7  11     1945.17     2105.67     49.06 o 
 -21   7  11     1472.81     1636.27     43.10 o 
 -20   7  11       28.72       39.44     17.40 o 
 -19   7  11       94.32       95.31     18.70 o 
 -18   7  11      929.35      901.80     28.41 o 
 -17   7  11      556.14      605.73     23.11 o 
 -16   7  11     5423.01     5328.64     57.04 o 
 -15   7  11      259.11      270.93     16.84 o 
 -14   7  11      337.30      293.82     23.00 o 
 -13   7  11       83.39      111.81     11.39 o 
 -12   7  11      230.62      228.00     12.99 o 
 -11   7  11      368.70      389.76     14.82 o 
 -10   7  11       33.36       37.94      9.40 o 
  -9   7  11      275.35      230.47     12.56 o 
  -8   7  11     2396.42     2331.69     29.45 o 
  -7   7  11      383.89      320.78     11.79 o 
  -6   7  11      533.45      518.29     14.02 o 
  -5   7  11      296.81      277.62     12.14 o 
  -4   7  11      702.04      673.98     16.58 o 
  -3   7  11      772.83      756.39     18.79 o 
  -2   7  11     8043.20     7833.37     61.15 o 
  -1   7  11       24.85       22.73     11.11 o 
   0   7  11     1450.75     1282.44     25.57 o 
   1   7  11       86.99       94.49     13.13 o 
   2   7  11     5462.97     5428.53     56.25 o 
   3   7  11       27.12       19.28     10.89 o 
   4   7  11      416.50      438.02     18.21 o 
   5   7  11        7.05       10.56     11.25 o 
   6   7  11      374.81      419.79     23.67 o 
   7   7  11      227.51      246.12     16.10 o 
   8   7  11      211.80      208.75     16.14 o 
   9   7  11       20.02       35.51     14.89 o 
  10   7  11      458.66      472.92     23.23 o 
  11   7  11       53.29       64.41     17.35 o 
  12   7  11      902.49      879.77     30.36 o 
  13   7  11      194.83      265.33     23.21 o 
  14   7  11     2711.91     2608.06     47.35 o 
  15   7  11        6.95       27.88     20.85 o 
 -22   8  11      254.49      212.48     30.93 o 
 -21   8  11     1752.48     1565.21     55.24 o 
 -20   8  11     3416.59     3618.76     73.69 o 
 -19   8  11      644.29      833.02     39.02 o 
 -18   8  11     3552.99     3634.34     55.69 o 
 -17   8  11      593.48      577.76     27.20 o 
 -16   8  11     2274.42     2119.92     41.63 o 
 -15   8  11     1501.57     1407.72     38.98 o 
 -14   8  11     1691.68     1531.87     32.55 o 
 -13   8  11       47.90       31.25     14.15 o 
 -12   8  11      105.90       80.42     14.44 o 
 -11   8  11      111.27       81.06     12.29 o 
 -10   8  11      920.70      986.19     23.78 o 
  -9   8  11      495.07      388.81     17.18 o 
  -8   8  11      426.57      443.69     15.03 o 
  -7   8  11      112.95      115.70     10.92 o 
  -6   8  11     1264.54     1295.09     22.57 o 
  -5   8  11     3350.67     3406.68     36.66 o 
  -4   8  11     1644.84     1568.84     32.37 o 
  -3   8  11     3407.20     3359.92     47.11 o 
  -2   8  11     4387.16     4565.80     48.04 o 
  -1   8  11     1160.35     1076.39     26.62 o 
   0   8  11     1486.67     1429.25     28.15 o 
   1   8  11      574.46      578.61     20.82 o 
   2   8  11     2848.74     2881.61     39.57 o 
   3   8  11      404.56      435.46     20.28 o 
   4   8  11       69.59       54.47     13.41 o 
   5   8  11      368.61      397.93     19.21 o 
   6   8  11     4122.64     3797.79     47.91 o 
   7   8  11       98.86      107.13     16.70 o 
   8   8  11      496.03      488.68     24.33 o 
   9   8  11       66.51       97.52     17.24 o 
  10   8  11      274.06      304.49     22.55 o 
  11   8  11      437.74      478.50     27.19 o 
  12   8  11     1228.27     1254.30     37.02 o 
  13   8  11        8.44       27.68     18.61 o 
  14   8  11      425.65      449.74     28.36 o 
 -20   9  11       46.92       82.68     24.47 o 
 -19   9  11      616.00      658.61     33.46 o 
 -18   9  11      711.08      648.38     30.61 o 
 -17   9  11     1529.90     1623.49     44.87 o 
 -16   9  11     2043.23     2052.70     64.53 o 
 -15   9  11       88.62      100.81     19.18 o 
 -14   9  11      247.86      273.96     21.60 o 
 -13   9  11       55.72       37.44     15.53 o 
 -12   9  11      309.96      311.65     21.90 o 
 -11   9  11      525.10      613.33     22.79 o 
 -10   9  11      191.07      182.49     15.41 o 
  -9   9  11      498.74      471.26     22.49 o 
  -8   9  11      801.27      883.55     24.56 o 
  -7   9  11      226.61      243.84     14.86 o 
  -6   9  11       18.93      -10.82     10.82 o 
  -5   9  11     2445.75     2359.39     35.97 o 
  -4   9  11     2185.04     2157.29     41.08 o 
  -3   9  11      178.48      186.24     20.25 o 
  -2   9  11     1142.30     1191.57     28.14 o 
  -1   9  11     4539.94     4404.78     64.01 o 
   0   9  11      138.40      106.37     17.03 o 
   1   9  11      265.46      216.51     16.75 o 
   2   9  11      339.23      333.70     20.70 o 
   3   9  11     6898.22     6705.07     74.01 o 
   4   9  11      555.35      576.16     24.30 o 
   5   9  11      394.10      445.05     22.76 o 
   6   9  11      514.23      506.65     24.07 o 
   7   9  11      823.43      902.36     30.50 o 
   8   9  11      252.24      200.08     21.57 o 
   9   9  11       61.81       47.94     19.00 o 
  10   9  11       14.58        9.44     18.67 o 
  11   9  11      374.23      336.58     24.37 o 
  12   9  11      454.89      460.92     27.75 o 
 -18  10  11     1788.16     1834.30     45.53 o 
 -17  10  11      451.21      489.17     29.04 o 
 -16  10  11      117.08      112.81     20.81 o 
 -15  10  11     1809.32     1789.87     41.97 o 
 -14  10  11     1369.47     1366.46     38.56 o 
 -13  10  11      136.40      156.90     19.75 o 
 -12  10  11      186.87      192.31     20.93 o 
 -11  10  11        6.63       15.14     17.29 o 
 -10  10  11      378.45      377.65     36.27 o 
  -9  10  11      573.69      564.51     33.56 o 
  -8  10  11      356.67      307.51     20.51 o 
  -7  10  11      191.12      199.75     19.03 o 
  -6  10  11      448.86      452.84     20.56 o 
  -5  10  11     2231.79     2041.03     36.08 o 
  -4  10  11      931.19     1003.27     28.71 o 
  -3  10  11      812.00      825.57     28.86 o 
  -2  10  11       74.60       53.54     16.66 o 
  -1  10  11     1125.24     1014.09     31.79 o 
   0  10  11      628.79      666.68     27.76 o 
   1  10  11     1571.11     1545.17     36.78 o 
   2  10  11       24.61       18.17     16.15 o 
   3  10  11      243.41      216.09     21.45 o 
   4  10  11      136.65      112.09     18.35 o 
   5  10  11     1827.60     1824.80     40.08 o 
   6  10  11       18.97       20.19     18.05 o 
   7  10  11      362.20      360.96     25.89 o 
   8  10  11      249.45      233.81     24.12 o 
   9  10  11      123.70      105.66     20.98 o 
 -14  11  11      236.95      211.69     27.11 o 
 -13  11  11     2576.78     2825.65     66.55 o 
 -12  11  11      116.60      163.83     25.73 o 
 -11  11  11     1558.11     1729.80     62.24 o 
 -10  11  11      146.03      170.81     26.69 o 
  -9  11  11      140.50      134.31     22.61 o 
  -8  11  11      625.23      823.07     39.82 o 
  -7  11  11     2211.22     2192.93     58.37 o 
  -6  11  11       52.29       67.40     21.06 o 
  -5  11  11      294.43      340.34     23.13 o 
  -4  11  11      137.78      130.59     19.43 o 
  -3  11  11     1740.46     1825.79     42.02 o 
  -2  11  11       79.24       72.26     18.87 o 
  -1  11  11     3082.15     3082.47     54.52 o 
   0  11  11      424.36      469.02     25.91 o 
   1  11  11     1191.48     1175.02     36.82 o 
   2  11  11       35.30       39.24     29.44 o 
   3  11  11     2745.24     2625.23     49.28 o 
   4  11  11      149.92      180.96     22.37 o 
   5  11  11     1209.59     1342.87     41.17 o 
   6  11  11      500.35      470.10     27.19 o 
  -9  12  11     1845.54     1909.49     90.38 o 
  -8  12  11      647.86      712.49     42.66 o 
  -7  12  11      362.38      363.30     32.70 o 
  -6  12  11      392.38      448.76     35.14 o 
  -5  12  11     3445.47     3366.49     71.11 o 
  -4  12  11      747.03      761.04     34.19 o 
  -3  12  11      606.00      651.21     39.29 o 
  -2  12  11      564.93      601.71     39.60 o 
  -1  12  11       15.87       20.81     18.73 o 
   0  12  11      139.71      143.61     22.65 o 
 -28   0  12     3486.41     3580.01    129.76 o 
 -26   0  12      862.16      853.89     65.12 o 
 -24   0  12     1668.60     1865.73     54.14 o 
 -22   0  12     2251.07     2028.33     47.96 o 
 -20   0  12       71.45       61.30     17.43 o 
 -18   0  12     3245.64     3300.11     54.25 o 
 -16   0  12    11396.44    11176.73    128.10 o 
 -14   0  12     7528.27     6931.88     74.28 o 
 -12   0  12     5852.62     5065.00     52.42 o 
 -10   0  12    25098.66    24832.73    176.68 o 
  -8   0  12    33824.91    34537.11    239.29 o 
  -6   0  12     5927.47     5789.05     92.01 o 
  -4   0  12    13367.33    13689.23    113.70 o 
  -2   0  12     1178.72     1114.34     55.76 o 
   0   0  12     9160.91     9695.08     79.03 o 
   2   0  12     7474.18     7769.30     68.06 o 
   4   0  12     6644.41     6521.63     66.28 o 
   6   0  12     7832.37     7767.60     77.35 o 
   8   0  12     4644.58     4762.26     68.11 o 
  10   0  12      453.42      474.13     27.86 o 
  12   0  12     1241.97     1108.84     39.88 o 
  14   0  12     4665.31     4727.70     76.35 o 
  16   0  12     2062.06     1910.61     47.58 o 
  18   0  12      567.20      589.53     37.85 o 
 -28   1  12      516.51      478.33     25.70 o 
 -27   1  12      321.95      327.12     22.85 o 
 -26   1  12     1945.02     1956.50     39.10 o 
 -25   1  12      382.37      415.67     22.48 o 
 -24   1  12     6478.17     6325.53     67.18 o 
 -23   1  12      115.57      114.74     15.67 o 
 -22   1  12     1791.65     1668.14     32.74 o 
 -21   1  12      941.03      890.19     25.96 o 
 -20   1  12     4790.02     4466.76     49.62 o 
 -19   1  12     2363.95     2458.81     36.64 o 
 -18   1  12     2444.03     2411.21     48.59 o 
 -17   1  12      194.72      229.13     13.45 o 
 -16   1  12      844.77      768.48     18.78 o 
 -15   1  12     1455.95     1469.83     21.02 o 
 -14   1  12     1817.40     1711.35     22.43 o 
 -13   1  12       11.35       12.91      6.10 o 
 -12   1  12     1289.31     1147.31     14.77 o 
 -11   1  12      678.67      677.36     11.15 o 
 -10   1  12      948.59      881.98     11.98 o 
  -9   1  12       10.19       13.99      5.18 o 
  -8   1  12     7958.21     8031.95     46.99 o 
  -7   1  12      861.40      885.22     12.14 o 
  -6   1  12     6426.09     6842.29     41.44 o 
  -5   1  12      317.39      367.26      8.90 o 
  -4   1  12     6884.71     6541.29     43.99 o 
  -3   1  12      962.97     1028.57     14.02 o 
  -2   1  12      818.58      784.79     15.06 o 
  -1   1  12     1342.95     1297.88     15.17 o 
   0   1  12     1490.92     1383.87     15.90 o 
   1   1  12      222.71      269.98      8.86 o 
   2   1  12      865.30      909.66     14.05 o 
   3   1  12      903.41      884.43     14.58 o 
   4   1  12      585.27      699.26     14.71 o 
   5   1  12     1101.95     1039.76     19.45 o 
   6   1  12     6088.92     6104.21     49.97 o 
   7   1  12       65.30       74.37     10.23 o 
   8   1  12     1335.58     1295.90     23.37 o 
   9   1  12     4022.70     4112.68     44.89 o 
  10   1  12      114.93      127.07     13.74 o 
  11   1  12      449.40      449.77     20.02 o 
  12   1  12      810.94      768.61     24.99 o 
  13   1  12      586.61      589.65     23.41 o 
  14   1  12     1269.64     1174.99     30.71 o 
  15   1  12      132.18      103.87     16.91 o 
  16   1  12     3763.37     3906.04     51.88 o 
  17   1  12      134.07       96.58     19.72 o 
  18   1  12      705.29      751.52     31.33 o 
  19   1  12      415.67      407.42     28.05 o 
 -28   2  12     2574.17     2512.26     56.83 o 
 -27   2  12      921.51      873.30     34.47 o 
 -26   2  12      558.43      593.10     27.33 o 
 -25   2  12      885.94      885.65     34.86 o 
 -24   2  12     2473.01     2484.25     42.90 o 
 -23   2  12     2926.74     2771.20     41.30 o 
 -22   2  12        6.27        1.85     13.24 o 
 -21   2  12      494.98      426.34     19.60 o 
 -20   2  12      151.54      118.99     13.87 o 
 -19   2  12       94.63      116.07     13.21 o 
 -18   2  12     1405.59     1474.20     26.82 o 
 -17   2  12      105.81      109.36     11.59 o 
 -16   2  12     1842.23     1874.04     28.00 o 
 -15   2  12     2437.86     2393.32     26.81 o 
 -14   2  12    17148.78    17021.12     96.14 o 
 -13   2  12      394.33      433.91      9.95 o 
 -12   2  12     9450.78     8998.12     51.21 o 
 -11   2  12     3291.29     3360.47     23.32 o 
 -10   2  12    12422.94    11865.05     60.77 o 
  -9   2  12      367.49      361.82      9.39 o 
  -8   2  12    15337.06    15105.11     77.52 o 
  -7   2  12    21331.44    21349.67    105.10 o 
  -6   2  12     2745.12     2679.42     22.72 o 
  -5   2  12      354.87      356.30     12.54 o 
  -4   2  12     5597.04     5794.28     40.31 o 
  -3   2  12      875.71      812.66     13.18 o 
  -2   2  12     2341.13     2375.19     23.22 o 
  -1   2  12      898.66      892.53     14.01 o 
   0   2  12      855.45      912.28     13.01 o 
   1   2  12      243.25      265.91      9.30 o 
   2   2  12     5676.24     5589.94     41.97 o 
   3   2  12      227.17      253.25     11.08 o 
   4   2  12    15761.65    15901.18    100.23 o 
   5   2  12      343.20      318.98     14.10 o 
   6   2  12     4045.06     3737.35     37.41 o 
   7   2  12     3200.78     3172.60     46.31 o 
   8   2  12     2278.46     2217.88     32.61 o 
   9   2  12     1151.95     1118.06     23.54 o 
  10   2  12      121.90       80.47     12.43 o 
  11   2  12     2045.45     1908.91     32.77 o 
  12   2  12      396.77      434.83     18.90 o 
  13   2  12     1352.77     1324.29     29.20 o 
  14   2  12     1935.22     2064.84     36.84 o 
  15   2  12       66.05       53.51     16.50 o 
  16   2  12      349.91      389.66     22.79 o 
  17   2  12       51.81       68.21     19.97 o 
  18   2  12      395.98      389.15     29.39 o 
 -27   3  12     1849.03     1895.06     44.85 o 
 -26   3  12     2959.57     3090.98     50.96 o 
 -25   3  12      989.67     1018.08     32.12 o 
 -24   3  12      758.54      646.51     25.07 o 
 -23   3  12      615.48      601.80     23.11 o 
 -22   3  12      111.34      134.86     15.66 o 
 -21   3  12      908.08      879.69     25.20 o 
 -20   3  12       55.25       65.21     12.56 o 
 -19   3  12     3671.67     3800.99     43.79 o 
 -18   3  12     1435.42     1357.50     25.60 o 
 -17   3  12      782.48      723.60     20.30 o 
 -16   3  12      340.79      338.82     13.07 o 
 -15   3  12    15044.59    14958.79     95.17 o 
 -14   3  12     5490.26     5549.59     37.34 o 
 -13   3  12      369.44      399.22     11.67 o 
 -12   3  12     3321.31     3448.53     29.36 o 
 -11   3  12    10325.43    10225.41     59.41 o 
 -10   3  12     2014.04     1853.63     22.29 o 
  -9   3  12     2714.26     2423.90     25.29 o 
  -8   3  12     2276.83     2292.58     25.89 o 
  -7   3  12    14491.45    14842.16     79.29 o 
  -6   3  12       89.42      106.91      7.93 o 
  -5   3  12      132.44       97.05      5.81 o 
  -4   3  12     8202.35     8316.98     49.65 o 
  -3   3  12      741.93      736.87     12.90 o 
  -2   3  12      973.98      930.09     19.44 o 
  -1   3  12     4363.08     4669.94     34.32 o 
   0   3  12      135.35      136.01      8.21 o 
   1   3  12     1227.41     1315.48     20.58 o 
   2   3  12     1905.26     2083.51     23.51 o 
   3   3  12     1766.98     1812.19     25.66 o 
   4   3  12    11909.00    12179.08     80.57 o 
   5   3  12     3995.48     3802.22     41.27 o 
   6   3  12     3575.34     3572.20     35.19 o 
   7   3  12     4542.49     4582.69     41.56 o 
   8   3  12     2978.43     2694.99     31.71 o 
   9   3  12     8331.37     8405.24     67.61 o 
  10   3  12      616.68      602.37     24.37 o 
  11   3  12      123.70      154.28     14.45 o 
  12   3  12       89.57      139.67     14.98 o 
  13   3  12      583.18      574.13     23.35 o 
  14   3  12     1309.09     1362.79     36.60 o 
  15   3  12      429.13      370.97     26.50 o 
  16   3  12      819.12      928.55     39.44 o 
  17   3  12      221.09      277.62     30.69 o 
  18   3  12      746.82      795.10     44.67 o 
 -27   4  12     1661.61     1776.55     42.35 o 
 -26   4  12      369.08      425.01     25.10 o 
 -25   4  12      294.15      287.84     30.14 o 
 -24   4  12      420.01      408.98     28.50 o 
 -23   4  12     3628.60     3670.96     50.69 o 
 -22   4  12      138.71      182.84     17.14 o 
 -21   4  12        7.41        1.69     11.54 o 
 -20   4  12      256.99      286.65     16.07 o 
 -19   4  12      931.05      876.56     22.54 o 
 -18   4  12     1891.74     1761.23     30.39 o 
 -17   4  12      319.01      302.79     14.02 o 
 -16   4  12      156.80      192.01      9.56 o 
 -15   4  12     2379.81     2338.95     39.08 o 
 -14   4  12      423.88      453.89     13.05 o 
 -13   4  12     1347.58     1278.22     17.92 o 
 -12   4  12       15.50       23.99     10.29 o 
 -11   4  12     5202.95     5248.87     42.87 o 
 -10   4  12      374.25      350.53     12.93 o 
  -9   4  12     2449.08     2429.48     28.14 o 
  -8   4  12     2269.13     2229.08     27.72 o 
  -7   4  12    41408.16    41092.29    216.76 o 
  -6   4  12     1177.72     1051.07     11.63 o 
  -5   4  12     5151.68     5276.98     39.71 o 
  -4   4  12     2038.82     2060.85     19.79 o 
  -3   4  12       17.84       11.17      5.89 o 
  -2   4  12     4082.65     4137.59     32.28 o 
  -1   4  12      675.04      711.74     16.57 o 
   0   4  12      729.79      839.20     24.34 o 
   1   4  12     2634.33     2651.62     28.50 o 
   2   4  12     4974.25     5169.76     48.09 o 
   3   4  12      356.38      361.17     13.65 o 
   4   4  12    11494.76    11411.74     78.31 o 
   5   4  12     3776.97     3709.77     41.24 o 
   6   4  12     1066.76     1024.32     30.30 o 
   7   4  12     8702.87     8867.95     68.67 o 
   8   4  12      537.67      547.74     18.84 o 
   9   4  12     4574.65     4461.03     45.60 o 
  10   4  12     6304.03     5939.09     55.34 o 
  11   4  12      568.67      559.61     21.02 o 
  12   4  12     5353.50     5542.69     55.12 o 
  13   4  12     1004.46      987.31     28.79 o 
  14   4  12      479.98      473.26     26.40 o 
  15   4  12       39.04       30.44     20.32 o 
  16   4  12      121.18      130.18     26.00 o 
  17   4  12       51.84       42.34     24.75 o 
 -26   5  12      401.77      369.40     34.63 o 
 -25   5  12     3867.78     4123.84     64.46 o 
 -24   5  12      389.13      395.10     25.67 o 
 -23   5  12      556.73      598.99     25.57 o 
 -22   5  12      337.06      353.28     20.53 o 
 -21   5  12     1895.53     1906.58     71.80 o 
 -20   5  12     1289.52     1223.49     33.79 o 
 -19   5  12      867.96      876.20     28.50 o 
 -18   5  12     1107.05     1020.90     26.12 o 
 -17   5  12     2115.57     2077.55     33.51 o 
 -16   5  12     1221.83     1245.54     29.05 o 
 -15   5  12     1652.65     1608.18     23.25 o 
 -14   5  12     1442.15     1370.79     25.90 o 
 -13   5  12      305.45      296.54     12.28 o 
 -12   5  12      803.55      801.04     18.33 o 
 -11   5  12     3261.87     3200.82     35.20 o 
 -10   5  12       60.40       37.06     10.07 o 
  -9   5  12     8795.71     8816.97     65.07 o 
  -8   5  12      805.00      842.97     17.70 o 
  -7   5  12     9852.66    10163.21     64.46 o 
  -6   5  12      234.88      274.05      8.57 o 
  -5   5  12     9672.87     9602.93     60.24 o 
  -4   5  12     1326.93     1389.32     21.87 o 
  -3   5  12     2381.43     2337.45     23.76 o 
  -2   5  12       69.72       80.31      7.68 o 
  -1   5  12     1470.46     1434.45     24.83 o 
   0   5  12     2077.33     1998.72     27.09 o 
   1   5  12      332.25      325.49     12.83 o 
   2   5  12      247.06      295.15     12.58 o 
   3   5  12     2268.22     2244.92     30.71 o 
   4   5  12     6686.31     6593.82     55.20 o 
   5   5  12      738.82      727.22     22.87 o 
   6   5  12      316.87      306.61     15.94 o 
   7   5  12     1984.94     2013.36     30.58 o 
   8   5  12      624.69      592.03     20.22 o 
   9   5  12      444.68      463.26     18.86 o 
  10   5  12     1074.08      963.55     25.25 o 
  11   5  12     7997.52     7697.20     69.66 o 
  12   5  12     1161.72     1042.86     29.50 o 
  13   5  12      413.67      439.85     23.81 o 
  14   5  12       36.96       12.30     19.22 o 
  15   5  12     1822.18     1786.17     45.88 o 
  16   5  12       75.84      109.29     25.24 o 
 -25   6  12       20.92       29.90     21.48 o 
 -24   6  12      376.70      355.70     26.05 o 
 -23   6  12     2838.66     2695.88     51.02 o 
 -22   6  12       65.10       44.85     18.25 o 
 -21   6  12       65.91       45.81     17.21 o 
 -20   6  12      222.39      183.87     19.18 o 
 -19   6  12     1740.80     1662.09     63.46 o 
 -18   6  12       20.65       15.86     13.05 o 
 -17   6  12      469.49      425.74     20.50 o 
 -16   6  12     1453.10     1370.86     29.82 o 
 -15   6  12      236.61      237.47     15.85 o 
 -14   6  12      247.16      191.36     13.51 o 
 -13   6  12     1711.61     1835.95     26.65 o 
 -12   6  12      928.49      922.83     21.34 o 
 -11   6  12     3539.19     3604.40     39.26 o 
 -10   6  12      496.94      497.06     17.06 o 
  -9   6  12     2301.08     2317.53     26.50 o 
  -8   6  12      716.20      695.77     18.05 o 
  -7   6  12    17140.80    16975.12     99.02 o 
  -6   6  12       69.94       76.77      7.37 o 
  -5   6  12      208.09      237.82     10.71 o 
  -4   6  12      704.80      667.83     16.79 o 
  -3   6  12     2632.16     2486.81     27.26 o 
  -2   6  12      951.89      977.61     20.69 o 
  -1   6  12     3385.99     3597.28     39.68 o 
   0   6  12     1122.47     1098.18     21.54 o 
   1   6  12     4247.52     4110.86     48.38 o 
   2   6  12     3913.38     4009.53     47.05 o 
   3   6  12       42.58       65.83     11.78 o 
   4   6  12      661.69      611.62     20.08 o 
   5   6  12      504.52      502.28     18.84 o 
   6   6  12      352.11      328.34     17.14 o 
   7   6  12      170.58      159.14     15.09 o 
   8   6  12      250.21      286.37     16.80 o 
   9   6  12     1991.94     1969.79     38.47 o 
  10   6  12       86.11       73.49     15.27 o 
  11   6  12      141.78      141.13     18.43 o 
  12   6  12     1402.73     1308.76     36.66 o 
  13   6  12     3846.85     3945.06     58.78 o 
  14   6  12       13.40       21.36     19.13 o 
  15   6  12     1977.09     2078.38     56.53 o 
 -23   7  12     2653.57     2844.86     68.39 o 
 -22   7  12       25.62       19.22     22.28 o 
 -21   7  12      779.12      780.01     36.90 o 
 -20   7  12       21.08       35.36     20.84 o 
 -19   7  12      505.37      486.72     29.10 o 
 -18   7  12      427.46      386.30     29.91 o 
 -17   7  12     3103.40     3216.28     49.95 o 
 -16   7  12      160.29      159.20     18.57 o 
 -15   7  12      772.25      720.46     30.26 o 
 -14   7  12      715.31      701.85     23.59 o 
 -13   7  12      107.20      108.74     12.32 o 
 -12   7  12       21.16       19.04     11.01 o 
 -11   7  12     1698.62     1566.33     27.18 o 
 -10   7  12       38.69       32.36      9.35 o 
  -9   7  12     8360.94     8209.78     60.73 o 
  -8   7  12      215.29      205.50     11.98 o 
  -7   7  12     6028.93     5800.23     53.55 o 
  -6   7  12      126.64      124.83      9.66 o 
  -5   7  12    10204.85    10219.23     69.88 o 
  -4   7  12      818.81      704.96     18.60 o 
  -3   7  12      227.83      227.71     13.28 o 
  -2   7  12      600.92      570.58     20.41 o 
  -1   7  12     1358.76     1360.91     26.40 o 
   0   7  12     5071.08     4808.29     51.93 o 
   1   7  12      524.53      537.62     20.01 o 
   2   7  12      191.33      195.47     14.35 o 
   3   7  12      835.94      853.32     24.71 o 
   4   7  12       37.63       31.30     11.96 o 
   5   7  12     6294.25     6181.81     57.30 o 
   6   7  12     1429.73     1383.54     28.45 o 
   7   7  12     2667.07     2615.02     39.80 o 
   8   7  12     1343.40     1372.78     34.40 o 
   9   7  12     5571.85     5370.10     62.86 o 
  10   7  12      723.58      690.07     33.61 o 
  11   7  12     5572.20     5601.05     69.96 o 
  12   7  12      318.79      384.73     25.53 o 
  13   7  12     1821.81     1786.99     43.50 o 
  14   7  12       68.42       72.27     19.70 o 
 -22   8  12      218.36      246.62     32.42 o 
 -21   8  12      186.13      219.72     40.00 o 
 -20   8  12     1306.87     1329.08     54.52 o 
 -19   8  12      440.71      421.70     33.56 o 
 -18   8  12      290.82      313.16     26.06 o 
 -17   8  12      367.62      394.48     27.33 o 
 -16   8  12      280.06      243.62     21.51 o 
 -15   8  12     1871.05     1802.67     39.13 o 
 -14   8  12     3510.90     3472.49     48.20 o 
 -13   8  12     3308.37     3027.34     39.39 o 
 -12   8  12      691.34      704.57     24.18 o 
 -11   8  12      295.95      361.60     18.84 o 
 -10   8  12       62.40       57.03     13.89 o 
  -9   8  12     4797.40     4575.85     50.01 o 
  -8   8  12     1791.41     1874.12     28.67 o 
  -7   8  12      921.35     1050.20     19.44 o 
  -6   8  12      507.54      483.24     17.54 o 
  -5   8  12      989.05      913.43     23.76 o 
  -4   8  12      627.78      651.01     21.45 o 
  -3   8  12      197.61      297.88     16.37 o 
  -2   8  12      133.55      178.11     15.26 o 
  -1   8  12     1372.97     1232.24     26.57 o 
   0   8  12      528.97      506.04     20.33 o 
   1   8  12     1773.56     1715.05     35.71 o 
   2   8  12      972.97      992.28     26.70 o 
   3   8  12      223.47      293.54     17.05 o 
   4   8  12     1256.07     1246.81     27.70 o 
   5   8  12      297.03      303.57     19.91 o 
   6   8  12     2694.41     2631.71     43.15 o 
   7   8  12      193.40      237.90     21.41 o 
   8   8  12      800.85      814.81     31.34 o 
   9   8  12     4436.27     4527.82     62.58 o 
  10   8  12       89.51       67.21     18.71 o 
  11   8  12      387.55      409.89     26.67 o 
  12   8  12     2600.85     2792.78     52.61 o 
  13   8  12      995.59      985.51     35.99 o 
 -20   9  12      732.69      769.08     42.20 o 
 -19   9  12      272.40      270.37     28.12 o 
 -18   9  12      382.55      415.61     29.48 o 
 -17   9  12      686.49      736.14     31.54 o 
 -16   9  12      583.91      502.83     35.56 o 
 -15   9  12      889.92      858.11     32.50 o 
 -14   9  12      783.50      807.02     30.63 o 
 -13   9  12       27.22        9.65     16.36 o 
 -12   9  12        7.24       -0.36     17.90 o 
 -11   9  12     2772.96     2628.01     42.16 o 
 -10   9  12     3573.27     3692.93     49.52 o 
  -9   9  12      298.47      332.81     18.01 o 
  -8   9  12      387.03      404.60     19.26 o 
  -7   9  12     1283.54     1457.97     38.78 o 
  -6   9  12      628.73      770.24     22.36 o 
  -5   9  12     2209.94     2279.27     34.31 o 
  -4   9  12     2184.62     2368.59     35.16 o 
  -3   9  12       23.76       12.71     13.01 o 
  -2   9  12      245.37      242.86     17.79 o 
  -1   9  12      552.72      532.56     21.78 o 
   0   9  12      970.47      969.18     27.27 o 
   1   9  12     1194.26     1179.34     29.67 o 
   2   9  12      293.18      343.90     20.67 o 
   3   9  12      234.62      232.89     20.18 o 
   4   9  12      246.25      231.12     20.27 o 
   5   9  12     2265.09     2468.00     45.47 o 
   6   9  12     1621.64     1654.88     40.98 o 
   7   9  12     1342.26     1419.44     38.51 o 
   8   9  12       26.92       26.87     18.24 o 
   9   9  12     2132.65     2215.89     66.42 o 
  10   9  12     1481.22     1630.61     42.60 o 
  11   9  12     2667.23     2737.30     52.11 o 
 -17  10  12      563.07      698.98     32.06 o 
 -16  10  12      524.33      658.71     32.28 o 
 -15  10  12       23.16       69.40     19.70 o 
 -14  10  12     2813.22     2855.28     51.51 o 
 -13  10  12      348.55      340.46     24.77 o 
 -12  10  12     5432.22     5372.18     68.12 o 
 -11  10  12       64.76       30.18     17.91 o 
 -10  10  12      366.82      390.80     25.18 o 
  -9  10  12     1417.21     1443.95     36.84 o 
  -8  10  12     3389.82     3380.07     51.22 o 
  -7  10  12     2821.03     2680.52     46.27 o 
  -6  10  12      110.67      127.36     17.14 o 
  -5  10  12       11.57       16.16     13.38 o 
  -4  10  12     1025.24      928.32     26.66 o 
  -3  10  12     1173.40     1141.35     29.39 o 
  -2  10  12      324.04      327.71     22.42 o 
  -1  10  12      168.98      162.83     19.21 o 
   0  10  12      248.47      237.57     20.92 o 
   1  10  12      681.09      752.32     29.96 o 
   2  10  12     1082.40     1072.01     33.92 o 
   3  10  12        8.61       16.23     18.96 o 
   4  10  12      934.38      902.41     33.64 o 
   5  10  12      143.15      172.66     21.31 o 
   6  10  12     1875.05     1973.04     56.41 o 
   7  10  12     1592.92     1612.94     42.48 o 
   8  10  12     3418.18     3332.91     57.77 o 
 -14  11  12      447.59      496.94     31.84 o 
 -13  11  12      266.27      297.18     29.05 o 
 -12  11  12      661.40      742.95     38.66 o 
 -11  11  12      424.28      467.48     36.76 o 
 -10  11  12     3107.65     3208.35     78.82 o 
  -9  11  12      339.86      383.42     35.17 o 
  -8  11  12      738.66      751.61     35.62 o 
  -7  11  12      183.04      192.14     25.04 o 
  -6  11  12      361.26      399.09     28.70 o 
  -5  11  12      593.01      639.15     32.12 o 
  -4  11  12     1507.69     1476.56     36.49 o 
  -3  11  12       77.77       81.03     17.87 o 
  -2  11  12      311.13      272.73     22.75 o 
  -1  11  12      644.04      617.88     30.89 o 
   0  11  12       70.55       57.94     18.71 o 
   1  11  12      242.56      230.37     23.21 o 
   2  11  12      125.64       81.99     19.72 o 
   3  11  12      180.05      234.64     23.82 o 
   4  11  12      490.40      488.89     28.88 o 
   5  11  12       22.80       10.98     20.73 o 
  -6  12  12      352.16      312.98     31.38 o 
  -5  12  12      160.84      159.42     25.01 o 
  -4  12  12      194.15      144.30     23.52 o 
  -3  12  12      364.59      378.30     25.72 o 
 -27   0  13     1680.07     1690.65     56.41 o 
 -25   0  13      279.84      282.82     29.71 o 
 -23   0  13     1206.96     1093.77     59.96 o 
 -21   0  13    11658.62    11028.52    137.64 o 
 -19   0  13     1078.56      993.41     56.17 o 
 -17   0  13     7007.74     6921.88     92.36 o 
 -15   0  13     1261.10     1325.89     41.37 o 
 -13   0  13     1705.16     1654.18     30.31 o 
 -11   0  13     7309.87     6807.74     72.75 o 
  -9   0  13      935.53     1058.14     22.48 o 
  -7   0  13     1280.05     1144.47     28.42 o 
  -5   0  13     1110.11      881.62     18.11 o 
  -3   0  13      414.53      482.69     22.30 o 
  -1   0  13     9977.52     9805.71     80.31 o 
   1   0  13    17702.20    18090.26    152.19 o 
   3   0  13     6562.90     6248.02     64.77 o 
   5   0  13    12982.58    12614.39    112.70 o 
   7   0  13     1194.20     1148.36     40.69 o 
   9   0  13      795.63      792.91     32.60 o 
  11   0  13      232.50      235.69     28.30 o 
  13   0  13     1043.25      966.16     40.07 o 
  15   0  13     1657.08     1665.71     50.51 o 
  17   0  13     1672.11     1660.02     73.78 o 
 -28   1  13      124.53      164.21     27.99 o 
 -27   1  13     1707.74     1498.09     36.87 o 
 -26   1  13      410.16      403.80     22.84 o 
 -25   1  13      629.45      587.22     24.96 o 
 -24   1  13        9.34      -13.79     13.79 o 
 -23   1  13     1354.53     1265.89     30.31 o 
 -22   1  13       31.31       16.57     13.13 o 
 -21   1  13     2661.28     2731.17     39.52 o 
 -20   1  13      546.08      591.32     21.53 o 
 -19   1  13     2943.54     3030.21     37.26 o 
 -18   1  13      635.70      602.85     18.86 o 
 -17   1  13      846.52      770.13     19.70 o 
 -16   1  13      147.27      140.99     11.45 o 
 -15   1  13     1368.15     1248.86     19.68 o 
 -14   1  13     3233.93     3103.29     30.06 o 
 -13   1  13      358.17      409.44     11.61 o 
 -12   1  13      102.34      153.18      8.16 o 
 -11   1  13     5100.74     4898.40     34.83 o 
 -10   1  13     1994.48     2291.21     20.39 o 
  -9   1  13     1674.05     1963.84     18.45 o 
  -8   1  13     1824.62     1984.58     18.34 o 
  -7   1  13      637.16      786.39     12.00 o 
  -6   1  13      729.97      739.01     12.63 o 
  -5   1  13    28944.46    29916.52    149.11 o 
  -4   1  13    13419.01    14077.60     82.81 o 
  -3   1  13     4996.27     4754.21     33.81 o 
  -2   1  13     4193.48     4156.69     31.32 o 
  -1   1  13      933.58      903.23     13.44 o 
   0   1  13      429.99      374.71     13.16 o 
   1   1  13    17335.84    17197.76     97.06 o 
   2   1  13      651.93      607.08     13.26 o 
   3   1  13     6014.01     5977.18     45.43 o 
   4   1  13       69.71       90.75     10.01 o 
   5   1  13     1077.94     1068.15     20.47 o 
   6   1  13      302.31      309.07     13.96 o 
   7   1  13     1933.61     1956.20     28.88 o 
   8   1  13     1397.97     1468.45     27.74 o 
   9   1  13       80.16       82.38     13.02 o 
  10   1  13      102.99      121.93     14.06 o 
  11   1  13       88.19      124.68     15.37 o 
  12   1  13       69.44       50.21     14.48 o 
  13   1  13     3213.21     3222.97     45.06 o 
  14   1  13      199.99      162.96     18.48 o 
  15   1  13     1613.47     1656.20     36.72 o 
  16   1  13       64.85       43.23     17.19 o 
  17   1  13     3597.12     3804.24     65.83 o 
  18   1  13      137.48      100.70     21.59 o 
 -28   2  13      337.80      370.19     25.40 o 
 -27   2  13       13.78       38.48     16.88 o 
 -26   2  13        3.86        6.26     16.30 o 
 -25   2  13      540.93      524.82     23.82 o 
 -24   2  13      285.61      249.72     18.75 o 
 -23   2  13       75.02       87.39     18.69 o 
 -22   2  13     1867.36     1872.62     37.17 o 
 -21   2  13     4630.93     4366.16     47.97 o 
 -20   2  13      730.87      672.91     21.10 o 
 -19   2  13      550.71      592.69     19.43 o 
 -18   2  13     2972.68     3049.60     36.21 o 
 -17   2  13    11596.54    11111.71     82.38 o 
 -16   2  13      642.27      602.86     17.17 o 
 -15   2  13      832.62      840.49     16.94 o 
 -14   2  13      942.09      845.56     15.22 o 
 -13   2  13     2562.66     2465.36     23.75 o 
 -12   2  13     1239.79     1234.20     14.99 o 
 -11   2  13     4060.35     4008.18     28.05 o 
 -10   2  13      944.56      942.03     15.59 o 
  -9   2  13       33.30       51.87      5.47 o 
  -8   2  13      572.79      543.10     10.12 o 
  -7   2  13     1636.33     1482.47     15.96 o 
  -6   2  13      144.76      138.38      7.56 o 
  -5   2  13     1680.70     1576.71     19.35 o 
  -4   2  13      618.54      648.74     20.79 o 
  -3   2  13     1461.68     1534.37     18.17 o 
  -2   2  13      303.63      264.67     10.04 o 
  -1   2  13     9431.64     9023.47     59.23 o 
   0   2  13      963.92      975.37     14.02 o 
   1   2  13      160.40      120.96      8.92 o 
   2   2  13     4597.39     4355.93     36.47 o 
   3   2  13    14512.98    14724.97     90.03 o 
   4   2  13     5599.33     5493.93     46.58 o 
   5   2  13     9011.92     8698.88     64.77 o 
   6   2  13     2672.60     2839.07     33.33 o 
   7   2  13        2.17        5.10     10.28 o 
   8   2  13     1745.41     1733.24     27.70 o 
   9   2  13     2374.40     2330.58     32.45 o 
  10   2  13      337.88      276.76     17.34 o 
  11   2  13      128.20      115.62     15.87 o 
  12   2  13      239.30      237.83     19.58 o 
  13   2  13      529.08      597.35     25.47 o 
  14   2  13      629.32      619.43     33.53 o 
  15   2  13     6711.78     6834.29     74.56 o 
  16   2  13       33.68        2.90     18.92 o 
  17   2  13       60.08       43.14     21.34 o 
 -27   3  13     1393.73     1332.79     44.07 o 
 -26   3  13        6.26        6.16     16.31 o 
 -25   3  13      669.27      679.51     32.37 o 
 -24   3  13     2568.76     2738.98     42.23 o 
 -23   3  13      185.10      159.55     16.03 o 
 -22   3  13      292.97      334.20     18.86 o 
 -21   3  13      416.17      383.21     23.91 o 
 -20   3  13     1409.26     1403.78     27.92 o 
 -19   3  13     4555.80     4382.84     47.32 o 
 -18   3  13     2716.95     2711.27     35.15 o 
 -17   3  13      216.89      196.98     12.82 o 
 -16   3  13      429.79      433.84     13.83 o 
 -15   3  13     2325.61     2240.96     25.26 o 
 -14   3  13    15554.27    15385.62     94.20 o 
 -13   3  13      546.42      565.02     13.39 o 
 -12   3  13     1652.56     1814.91     23.20 o 
 -11   3  13      667.36      702.59     17.43 o 
 -10   3  13     8287.90     8432.73     51.33 o 
  -9   3  13      112.91       87.73      6.27 o 
  -8   3  13     7113.91     6867.35     47.97 o 
  -7   3  13     5398.17     5684.76     36.09 o 
  -6   3  13     1132.21     1080.94     14.11 o 
  -5   3  13      951.45      867.28     17.88 o 
  -4   3  13     6054.00     5796.76     40.26 o 
  -3   3  13     7611.94     7377.38     45.91 o 
  -2   3  13     7865.10     7892.55     58.94 o 
  -1   3  13     5810.31     5974.58     45.15 o 
   0   3  13      460.29      461.11     14.04 o 
   1   3  13     9681.23     9275.94     64.27 o 
   2   3  13    23422.05    22958.11    136.20 o 
   3   3  13     1244.62     1263.88     23.96 o 
   4   3  13      265.59      271.62     13.69 o 
   5   3  13      240.12      247.11     13.82 o 
   6   3  13    10506.43    10649.96     86.03 o 
   7   3  13      627.78      585.29     20.95 o 
   8   3  13       94.26      117.16     14.25 o 
   9   3  13      186.87      176.87     15.76 o 
  10   3  13      171.19      176.89     15.76 o 
  11   3  13      328.72      327.50     20.20 o 
  12   3  13      999.99     1076.34     31.01 o 
  13   3  13     1953.05     1984.90     38.38 o 
  14   3  13      788.66      666.64     29.57 o 
  15   3  13     1201.95     1223.59     38.24 o 
  16   3  13     1051.91     1095.73     40.93 o 
  17   3  13     2460.75     2324.45     54.16 o 
 -26   4  13      779.51      837.44     30.83 o 
 -25   4  13       95.12      134.18     19.55 o 
 -24   4  13     1117.09     1059.06     31.17 o 
 -23   4  13      516.57      510.60     23.04 o 
 -22   4  13     1889.02     2004.09     47.40 o 
 -21   4  13     2760.26     2678.19     37.95 o 
 -20   4  13       14.10       21.62     11.19 o 
 -19   4  13     1664.28     1705.07     45.24 o 
 -18   4  13     2482.95     2462.46     31.88 o 
 -17   4  13    13622.39    13448.73    108.49 o 
 -16   4  13     3949.42     3931.44     44.14 o 
 -15   4  13     2100.95     2076.07     27.01 o 
 -14   4  13      358.80      393.69     14.44 o 
 -13   4  13     7255.21     6913.50     49.06 o 
 -12   4  13      844.19      826.32     18.09 o 
 -11   4  13    12945.70    13060.69     83.73 o 
 -10   4  13     2208.48     2282.38     26.44 o 
  -9   4  13      526.92      545.26     15.95 o 
  -8   4  13      984.79      950.08     17.71 o 
  -7   4  13     1117.81     1196.53     17.73 o 
  -6   4  13     4125.91     4024.89     30.79 o 
  -5   4  13     1468.43     1254.01     15.43 o 
  -4   4  13     3620.31     3484.62     30.42 o 
  -3   4  13     1024.59      962.78     16.83 o 
  -2   4  13      422.62      392.31     13.39 o 
  -1   4  13     8152.73     7956.91     57.34 o 
   0   4  13     6287.88     6127.95     48.02 o 
   1   4  13      537.69      518.82     16.33 o 
   2   4  13      913.14      945.52     19.11 o 
   3   4  13      148.55      164.66     11.53 o 
   4   4  13    19020.74    18559.55    123.20 o 
   5   4  13      123.66      132.69     12.31 o 
   6   4  13     1296.36     1319.24     25.14 o 
   7   4  13     5385.28     5158.81     52.15 o 
   8   4  13      342.54      301.52     17.40 o 
   9   4  13     1225.20     1210.78     28.29 o 
  10   4  13      100.41      135.70     16.17 o 
  11   4  13      364.86      332.36     19.73 o 
  12   4  13     1251.10     1238.44     30.67 o 
  13   4  13      163.40      139.67     22.83 o 
  14   4  13     2852.12     3052.94     60.26 o 
  15   4  13     1049.02     1027.33     39.09 o 
  16   4  13      189.64      198.81     26.95 o 
 -26   5  13      215.44      264.14     28.48 o 
 -25   5  13       17.73       66.58     20.71 o 
 -24   5  13     1557.73     1618.51     41.50 o 
 -23   5  13      150.98      143.08     20.47 o 
 -22   5  13      156.15      188.36     20.30 o 
 -21   5  13       89.67      102.12     17.64 o 
 -20   5  13     4529.99     4661.51     60.82 o 
 -19   5  13     1053.96     1063.89     27.95 o 
 -18   5  13     1418.95     1371.39     29.35 o 
 -17   5  13     1174.30     1101.98     25.84 o 
 -16   5  13      504.09      550.05     23.55 o 
 -15   5  13      922.83      937.15     29.24 o 
 -14   5  13      187.08      168.51     12.10 o 
 -13   5  13     4918.58     4862.00     43.25 o 
 -12   5  13     1728.94     1604.63     24.15 o 
 -11   5  13      968.33      981.02     24.21 o 
 -10   5  13      247.43      253.06     14.44 o 
  -9   5  13      391.81      393.83     14.19 o 
  -8   5  13     2596.18     2483.56     25.26 o 
  -7   5  13      737.12      762.64     15.35 o 
  -6   5  13     1652.78     1699.34     17.14 o 
  -5   5  13      437.23      469.77     12.41 o 
  -4   5  13     6092.89     6052.16     42.32 o 
  -3   5  13     1442.90     1571.12     20.02 o 
  -2   5  13     1420.99     1429.03     22.47 o 
  -1   5  13     3341.71     3378.77     36.79 o 
   0   5  13     1599.91     1622.96     22.90 o 
   1   5  13      592.49      647.28     16.78 o 
   2   5  13    23933.64    23843.19    138.57 o 
   3   5  13      520.85      537.25     17.62 o 
   4   5  13     1036.41      913.28     23.96 o 
   5   5  13      744.59      734.67     22.65 o 
   6   5  13     7531.65     7481.86     66.81 o 
   7   5  13      426.56      416.30     19.33 o 
   8   5  13       51.83       47.89     13.52 o 
   9   5  13       38.95       22.08     14.11 o 
  10   5  13      277.71      289.13     18.65 o 
  11   5  13      195.74      208.15     17.71 o 
  12   5  13       92.11       62.25     15.39 o 
  13   5  13      282.00      304.89     23.69 o 
  14   5  13     1822.01     1724.20     49.80 o 
  15   5  13      190.23      225.06     29.42 o 
  16   5  13       83.25       66.05     24.15 o 
 -25   6  13       13.16       39.82     23.38 o 
 -24   6  13      888.86      843.77     41.80 o 
 -23   6  13       43.71       64.59     22.96 o 
 -22   6  13     1829.48     1914.44     57.96 o 
 -21   6  13       45.11       78.15     20.82 o 
 -20   6  13      149.56      150.43     22.13 o 
 -19   6  13        0.05       12.67     19.22 o 
 -18   6  13     2486.74     2499.64     51.12 o 
 -17   6  13      349.95      332.81     24.80 o 
 -16   6  13      383.77      407.02     20.10 o 
 -15   6  13       21.74       27.69     11.74 o 
 -14   6  13      104.54       81.89     12.20 o 
 -13   6  13       74.31       94.58     12.33 o 
 -12   6  13      809.08      790.34     20.66 o 
 -11   6  13     3386.02     3344.06     37.19 o 
 -10   6  13     2416.60     2429.66     30.18 o 
  -9   6  13      185.87      160.92     11.78 o 
  -8   6  13     4517.46     4366.69     41.68 o 
  -7   6  13      703.73      707.08     16.11 o 
  -6   6  13     3978.37     3837.15     31.68 o 
  -5   6  13      352.52      349.52     12.97 o 
  -4   6  13     3383.74     3235.63     34.03 o 
  -3   6  13      144.89      166.46     12.20 o 
  -2   6  13     6902.64     6846.53     55.63 o 
  -1   6  13        5.92       11.02     10.02 o 
   0   6  13     4531.54     4628.92     47.03 o 
   1   6  13      150.45      146.58     12.58 o 
   2   6  13      916.10      983.99     24.61 o 
   3   6  13      872.84      833.03     23.92 o 
   4   6  13      834.16      890.76     25.28 o 
   5   6  13      355.27      373.09     18.80 o 
   6   6  13     1045.08     1003.10     26.86 o 
   7   6  13      531.25      499.74     25.09 o 
   8   6  13      714.92      655.12     24.42 o 
   9   6  13       73.80       58.22     15.22 o 
  10   6  13      609.99      616.63     24.78 o 
  11   6  13      128.65      139.00     19.19 o 
  12   6  13      865.58      833.87     32.75 o 
  13   6  13      371.57      382.90     25.60 o 
  14   6  13      306.29      315.58     28.06 o 
  15   6  13       14.90        0.91     22.50 o 
 -23   7  13      215.06      227.33     31.73 o 
 -22   7  13      101.30       90.41     23.55 o 
 -21   7  13      254.95      249.03     27.24 o 
 -20   7  13     3265.33     3477.69     63.71 o 
 -19   7  13     1712.08     1634.09     44.69 o 
 -18   7  13     6916.34     6889.16     94.19 o 
 -17   7  13      250.43      193.79     23.50 o 
 -16   7  13      883.49      955.29     33.85 o 
 -15   7  13     1750.84     1739.26     35.80 o 
 -14   7  13     3546.96     3345.03     43.10 o 
 -13   7  13        5.26      -10.64     10.64 o 
 -12   7  13       20.22       14.83     11.04 o 
 -11   7  13      515.06      530.80     22.63 o 
 -10   7  13      575.53      540.73     17.96 o 
  -9   7  13       60.48       51.37      9.57 o 
  -8   7  13     1924.48     1884.79     31.61 o 
  -7   7  13     2029.87     1994.03     29.67 o 
  -6   7  13      463.21      424.79     13.53 o 
  -5   7  13     1708.37     1797.35     25.95 o 
  -4   7  13     2509.88     2511.02     46.99 o 
  -3   7  13      602.29      656.00     19.00 o 
  -2   7  13     1788.68     1811.26     29.57 o 
  -1   7  13      478.24      396.79     17.86 o 
   0   7  13      631.82      651.42     21.52 o 
   1   7  13      116.21      107.11     13.97 o 
   2   7  13     9838.29     9478.07     78.89 o 
   3   7  13       29.91       21.42     12.61 o 
   4   7  13      205.68      221.89     16.68 o 
   5   7  13      356.27      356.02     19.76 o 
   6   7  13      817.57      772.11     25.70 o 
   7   7  13      386.64      379.10     20.74 o 
   8   7  13     2051.15     2087.37     37.96 o 
   9   7  13       42.95       42.06     16.70 o 
  10   7  13      205.35      233.96     22.53 o 
  11   7  13       36.89       38.56     20.37 o 
  12   7  13      283.19      262.17     23.72 o 
  13   7  13      120.49       93.56     29.54 o 
 -22   8  13     1831.34     1795.94     56.32 o 
 -21   8  13     2179.26     2269.84     61.33 o 
 -20   8  13        9.45       24.38     24.39 o 
 -19   8  13      192.87      231.95     29.08 o 
 -18   8  13     2169.58     2259.09     52.25 o 
 -17   8  13     7083.94     7295.06     86.89 o 
 -16   8  13     3753.35     3729.14     55.98 o 
 -15   8  13      566.75      518.57     25.78 o 
 -14   8  13       19.45       16.49     14.24 o 
 -13   8  13      190.79      211.90     16.34 o 
 -12   8  13     2293.52     2107.56     35.60 o 
 -11   8  13      192.65      205.96     16.02 o 
 -10   8  13      265.52      277.88     19.86 o 
  -9   8  13       90.48       76.74     13.41 o 
  -8   8  13      426.92      404.86     17.07 o 
  -7   8  13       40.01       37.79     12.71 o 
  -6   8  13      303.88      309.28     14.12 o 
  -5   8  13     1777.34     1735.94     32.57 o 
  -4   8  13     1340.68     1413.28     28.17 o 
  -3   8  13      186.68      175.54     14.29 o 
  -2   8  13     2243.29     2191.79     38.22 o 
  -1   8  13     2879.42     2795.85     41.83 o 
   0   8  13     1164.63     1185.95     27.91 o 
   1   8  13       61.93       83.11     14.22 o 
   2   8  13     1888.02     1856.40     34.08 o 
   3   8  13     4090.48     3931.38     48.34 o 
   4   8  13     3658.46     3746.64     57.49 o 
   5   8  13       15.99       11.70     14.49 o 
   6   8  13      925.73      935.51     31.17 o 
   7   8  13       15.92        6.48     16.48 o 
   8   8  13      111.81      116.99     20.01 o 
   9   8  13       53.13       50.07     18.53 o 
  10   8  13       95.65       85.85     19.33 o 
  11   8  13        2.06      -18.49     18.49 o 
  12   8  13     1000.75     1000.15     37.58 o 
 -20   9  13     2722.42     2812.01     62.01 o 
 -19   9  13     3176.16     3184.94     64.17 o 
 -18   9  13     2961.37     3020.23     61.46 o 
 -17   9  13      150.76      128.71     22.94 o 
 -16   9  13      314.82      332.99     24.43 o 
 -15   9  13     1348.56     1244.39     37.09 o 
 -14   9  13     3958.14     3742.69     53.99 o 
 -13   9  13       46.21       45.96     16.48 o 
 -12   9  13       15.74       35.40     14.56 o 
 -11   9  13      435.15      416.24     21.69 o 
 -10   9  13     1339.75     1232.91     30.21 o 
  -9   9  13      344.05      296.24     18.36 o 
  -8   9  13      346.94      374.93     20.92 o 
  -7   9  13     1388.87     1261.90     30.73 o 
  -6   9  13      475.51      421.33     21.58 o 
  -5   9  13      628.43      617.53     21.19 o 
  -4   9  13     1775.49     1859.93     37.46 o 
  -3   9  13      723.14      779.63     24.97 o 
  -2   9  13     1987.34     1764.80     40.04 o 
  -1   9  13     1551.12     1332.47     37.24 o 
   0   9  13       32.01       54.46     14.24 o 
   1   9  13     4082.41     3840.95     55.24 o 
   2   9  13     1952.37     1959.97     38.82 o 
   3   9  13      372.30      343.71     21.69 o 
   4   9  13       27.14       32.24     16.74 o 
   5   9  13     1138.38     1200.30     44.63 o 
   6   9  13      599.48      646.13     29.83 o 
   7   9  13      421.46      422.50     26.57 o 
   8   9  13      441.99      416.70     39.21 o 
   9   9  13      263.92      217.30     23.81 o 
  10   9  13       55.50       73.97     20.78 o 
 -17  10  13     6364.31     6293.53     84.45 o 
 -16  10  13     1785.46     1849.83     47.53 o 
 -15  10  13      183.24      158.14     21.88 o 
 -14  10  13       75.95       81.38     19.37 o 
 -13  10  13       29.61       24.49     17.21 o 
 -12  10  13      758.48      746.81     31.36 o 
 -11  10  13      830.24      857.38     30.93 o 
 -10  10  13      158.05      180.64     20.80 o 
  -9  10  13      112.94       85.49     19.26 o 
  -8  10  13      186.76      180.05     21.02 o 
  -7  10  13       66.97       73.04     17.06 o 
  -6  10  13      634.81      688.78     26.77 o 
  -5  10  13      408.15      436.29     23.53 o 
  -4  10  13      239.28      242.44     17.51 o 
  -3  10  13       27.38       55.37     15.27 o 
  -2  10  13     1561.77     1518.61     34.60 o 
  -1  10  13     2139.94     2253.15     40.62 o 
   0  10  13      348.85      340.28     23.08 o 
   1  10  13     1249.68     1305.07     37.35 o 
   2  10  13       84.89       69.57     18.55 o 
   3  10  13     1414.34     1416.65     39.10 o 
   4  10  13       57.39       36.89     19.05 o 
   5  10  13      966.71      997.73     35.42 o 
   6  10  13      211.28      211.71     23.25 o 
   7  10  13       22.85       54.69     21.83 o 
 -13  11  13      124.28      148.40     36.77 o 
 -12  11  13       27.03       15.76     22.10 o 
 -11  11  13     1307.66     1370.90     45.06 o 
 -10  11  13       33.87       58.31     23.98 o 
  -9  11  13      413.30      421.03     29.92 o 
  -8  11  13      680.17      586.85     33.62 o 
  -7  11  13      240.85      283.72     23.41 o 
  -6  11  13      220.52      203.19     30.60 o 
  -5  11  13      199.41      200.51     30.30 o 
  -4  11  13      498.47      467.16     29.09 o 
  -3  11  13     3445.53     3642.01     74.02 o 
  -2  11  13      807.92      792.89     31.04 o 
  -1  11  13      287.48      267.00     24.31 o 
   0  11  13        1.97       15.05     17.85 o 
   1  11  13     2728.92     2709.88     54.58 o 
   2  11  13       56.75       57.99     20.01 o 
   3  11  13      538.16      527.00     29.59 o 
 -28   0  14      172.49      187.89     31.21 o 
 -26   0  14     1172.42     1290.33     58.64 o 
 -24   0  14     8090.34     7892.79    140.30 o 
 -22   0  14      159.45      136.65     24.07 o 
 -20   0  14      251.18      306.44     24.99 o 
 -18   0  14       36.27       50.63     16.39 o 
 -16   0  14     1738.29     1730.16     40.99 o 
 -14   0  14     3416.67     3441.35     47.66 o 
 -12   0  14      789.01      756.71     22.70 o 
 -10   0  14     8660.54     7573.13     80.15 o 
  -8   0  14     9387.24     9099.10     82.98 o 
  -6   0  14     2037.27     1730.13     28.65 o 
  -4   0  14    24133.85    23959.50    185.70 o 
  -2   0  14     3831.44     4166.60     43.63 o 
   0   0  14     6669.36     6913.32     63.49 o 
   2   0  14     4620.41     4735.23     50.05 o 
   4   0  14     1873.11     1888.52     52.51 o 
   6   0  14     3294.45     3578.26     61.65 o 
   8   0  14     2544.85     2542.51     69.81 o 
  10   0  14     4125.59     3937.45     68.73 o 
  12   0  14     5192.71     4906.75     77.95 o 
  14   0  14     1581.59     1517.00     48.79 o 
  16   0  14     3373.48     3274.56     73.72 o 
 -28   1  14     3817.43     3755.41     57.48 o 
 -27   1  14     1014.35     1064.50     42.88 o 
 -26   1  14       78.58       70.73     17.11 o 
 -25   1  14      841.21      969.27     30.49 o 
 -24   1  14     3131.09     3019.39     44.66 o 
 -23   1  14      998.63      963.49     28.02 o 
 -22   1  14      663.63      631.51     23.01 o 
 -21   1  14       38.53       46.80     13.33 o 
 -20   1  14     1999.90     2005.73     33.20 o 
 -19   1  14      146.97      209.77     14.01 o 
 -18   1  14     1013.28      995.23     22.42 o 
 -17   1  14      620.99      539.26     22.52 o 
 -16   1  14       86.46       73.58     10.44 o 
 -15   1  14     1289.02     1264.99     20.37 o 
 -14   1  14     2227.15     2042.44     23.97 o 
 -13   1  14      987.24      857.98     15.91 o 
 -12   1  14     6726.38     6555.21     48.52 o 
 -11   1  14      291.40      279.91     11.49 o 
 -10   1  14      382.42      333.97     12.18 o 
  -9   1  14      975.63     1028.13     15.41 o 
  -8   1  14    48722.16    46508.10    225.70 o 
  -7   1  14     7359.44     7440.13     48.98 o 
  -6   1  14     2849.77     2656.40     23.51 o 
  -5   1  14      242.52      255.76     12.53 o 
  -4   1  14     1572.71     1323.57     16.83 o 
  -3   1  14     2569.99     2601.18     25.39 o 
  -2   1  14     3408.79     3290.98     29.55 o 
  -1   1  14      317.58      313.36      9.79 o 
   0   1  14     2721.62     2445.37     23.08 o 
   1   1  14      135.65      182.40      8.60 o 
   2   1  14      130.64      184.51     10.66 o 
   3   1  14     1793.64     1965.83     25.83 o 
   4   1  14     7867.79     7843.90     59.73 o 
   5   1  14      449.28      437.47     15.45 o 
   6   1  14     1192.34     1096.10     29.87 o 
   7   1  14      990.29     1067.87     24.59 o 
   8   1  14     1218.30     1163.76     26.11 o 
   9   1  14      285.77      255.50     16.35 o 
  10   1  14      657.89      668.21     23.24 o 
  11   1  14      370.63      377.56     20.28 o 
  12   1  14     3505.05     3296.43     45.51 o 
  13   1  14     1952.15     1921.43     39.75 o 
  14   1  14     4512.82     4473.85     67.07 o 
  15   1  14      290.76      323.35     23.37 o 
  16   1  14     1536.21     1605.57     40.02 o 
  17   1  14        7.48       11.45     20.99 o 
 -27   2  14      803.59      876.88     30.62 o 
 -26   2  14     2386.07     2480.43     43.33 o 
 -25   2  14      828.20      850.65     28.80 o 
 -24   2  14     3228.66     3078.53     44.96 o 
 -23   2  14      379.80      374.70     19.19 o 
 -22   2  14     1545.28     1576.12     30.25 o 
 -21   2  14     5112.83     4923.83     64.31 o 
 -20   2  14     1605.49     1522.26     28.09 o 
 -19   2  14     5751.88     5461.23     52.31 o 
 -18   2  14      211.68      189.07     13.28 o 
 -17   2  14     4624.79     4542.00     44.25 o 
 -16   2  14     2133.09     2116.44     31.32 o 
 -15   2  14     7196.09     6902.88     52.96 o 
 -14   2  14       63.78       62.49      7.87 o 
 -13   2  14      102.02       94.30      9.02 o 
 -12   2  14     2749.20     2772.79     24.53 o 
 -11   2  14     5112.34     4992.69     34.68 o 
 -10   2  14    16335.15    15951.86     82.99 o 
  -9   2  14      152.54      200.27      9.83 o 
  -8   2  14    10731.38    10763.74     61.66 o 
  -7   2  14     4121.76     4292.25     30.93 o 
  -6   2  14     1972.14     1801.72     24.05 o 
  -5   2  14     1051.00     1000.48     16.29 o 
  -4   2  14     2975.26     2753.48     30.78 o 
  -3   2  14       89.43       82.80      8.90 o 
  -2   2  14      100.57      111.37      9.36 o 
  -1   2  14     5016.83     5082.38     39.16 o 
   0   2  14     1941.40     1842.68     24.17 o 
   1   2  14      157.35      145.59     10.52 o 
   2   2  14      156.47      161.46     11.26 o 
   3   2  14      443.98      454.41     16.31 o 
   4   2  14     1127.59     1122.09     23.14 o 
   5   2  14     4008.29     4184.51     43.43 o 
   6   2  14      459.12      434.34     17.58 o 
   7   2  14      330.89      325.36     17.51 o 
   8   2  14      432.31      379.24     23.63 o 
   9   2  14      908.77     1022.89     30.92 o 
  10   2  14     1076.81      997.14     31.36 o 
  11   2  14     1351.63     1317.92     35.16 o 
  12   2  14     1244.36     1329.54     44.39 o 
  13   2  14      322.14      305.24     23.09 o 
  14   2  14        1.72      -17.12     17.12 o 
  15   2  14      108.60      126.85     20.28 o 
  16   2  14     1582.26     1613.64     49.98 o 
  17   2  14       60.48       41.16     22.56 o 
 -27   3  14      109.51      101.17     19.16 o 
 -26   3  14      612.41      611.01     25.99 o 
 -25   3  14      258.05      257.43     18.78 o 
 -24   3  14     4820.28     4840.62     56.75 o 
 -23   3  14     3863.56     3582.57     46.62 o 
 -22   3  14      601.70      694.67     22.73 o 
 -21   3  14      659.81      709.15     21.87 o 
 -20   3  14      929.79      916.80     23.82 o 
 -19   3  14     2736.70     2635.59     33.97 o 
 -18   3  14     2935.59     2779.48     33.67 o 
 -17   3  14      509.80      477.36     15.78 o 
 -16   3  14      102.04       86.27      8.82 o 
 -15   3  14     1808.81     1690.09     25.69 o 
 -14   3  14     8139.09     7436.63     56.39 o 
 -13   3  14     8934.29     8986.32     64.37 o 
 -12   3  14    16596.03    16644.40     99.91 o 
 -11   3  14     1772.60     1836.23     20.95 o 
 -10   3  14     2040.37     2035.62     37.25 o 
  -9   3  14     1253.44     1191.03     17.08 o 
  -8   3  14    33840.28    33064.24    159.30 o 
  -7   3  14    12456.12    12359.15     71.70 o 
  -6   3  14    12193.24    12193.92     71.70 o 
  -5   3  14     2208.98     2260.76     25.24 o 
  -4   3  14     4701.28     4663.41     37.61 o 
  -3   3  14     1448.00     1378.72     19.87 o 
  -2   3  14      702.15      658.65     17.85 o 
  -1   3  14      180.30      192.44     11.20 o 
   0   3  14      632.02      636.71     17.82 o 
   1   3  14      768.09      843.76     19.65 o 
   2   3  14     1424.89     1533.34     25.19 o 
   3   3  14      590.54      655.51     19.17 o 
   4   3  14     2851.68     2762.82     36.97 o 
   5   3  14      552.03      489.58     22.82 o 
   6   3  14      849.81      787.05     30.62 o 
   7   3  14      491.16      401.09     19.26 o 
   8   3  14     5815.43     5638.55     59.18 o 
   9   3  14      558.81      500.30     21.97 o 
  10   3  14      701.05      768.77     27.25 o 
  11   3  14      420.34      389.87     25.33 o 
  12   3  14     6271.88     6201.66     68.13 o 
  13   3  14     4075.68     4081.91     58.79 o 
  14   3  14     1624.92     1735.76     42.15 o 
  15   3  14      891.73      923.14     35.05 o 
  16   3  14      381.54      306.80     31.95 o 
 -26   4  14      475.96      438.45     28.28 o 
 -25   4  14      817.34      813.79     33.60 o 
 -24   4  14      267.31      270.60     22.64 o 
 -23   4  14      225.96      223.72     23.73 o 
 -22   4  14      178.28      198.57     18.54 o 
 -21   4  14     4878.01     4737.17     57.77 o 
 -20   4  14      114.55       93.67     14.78 o 
 -19   4  14      334.86      343.52     23.04 o 
 -18   4  14      811.99      790.42     24.08 o 
 -17   4  14     1462.52     1494.25     28.87 o 
 -16   4  14     2474.68     2614.54     31.22 o 
 -15   4  14    10037.69    10039.11     72.88 o 
 -14   4  14      470.16      537.43     14.65 o 
 -13   4  14     2310.92     2237.23     29.30 o 
 -12   4  14     1326.15     1409.62     22.34 o 
 -11   4  14    26658.98    26292.30    150.87 o 
 -10   4  14     1646.49     1609.55     23.01 o 
  -9   4  14     8994.09     8860.28     62.89 o 
  -8   4  14      874.21      882.76     17.23 o 
  -7   4  14     6913.45     6904.76     46.55 o 
  -6   4  14     1652.57     1591.74     17.69 o 
  -5   4  14     6132.46     6000.62     42.94 o 
  -4   4  14     1179.78     1162.25     18.30 o 
  -3   4  14      850.32      849.00     16.86 o 
  -2   4  14     2290.57     2436.29     28.71 o 
  -1   4  14     5792.94     5701.70     49.83 o 
   0   4  14      157.77      170.21     14.97 o 
   1   4  14      124.75      143.77     12.18 o 
   2   4  14      299.69      290.69     15.08 o 
   3   4  14      607.37      663.69     21.47 o 
   4   4  14      284.22      268.53     16.23 o 
   5   4  14     7429.42     7407.19     68.27 o 
   6   4  14       23.58       28.81     12.29 o 
   7   4  14      308.42      322.33     17.78 o 
   8   4  14     5307.15     5118.13     54.33 o 
   9   4  14     1255.85     1252.35     29.58 o 
  10   4  14     2517.84     2479.31     38.26 o 
  11   4  14     6383.79     6564.45     70.39 o 
  12   4  14     1649.34     1675.50     37.42 o 
  13   4  14      451.70      470.86     25.01 o 
  14   4  14      158.48      191.11     22.93 o 
  15   4  14     2455.93     2687.89     55.98 o 
 -25   5  14       95.64       73.11     21.02 o 
 -24   5  14       23.64       47.59     18.37 o 
 -23   5  14     1040.08      991.20     34.37 o 
 -22   5  14      945.94      940.68     32.39 o 
 -21   5  14     2139.62     2077.11     70.86 o 
 -20   5  14      795.81      790.82     30.83 o 
 -19   5  14      991.15     1004.00     38.69 o 
 -18   5  14      424.77      428.76     23.64 o 
 -17   5  14     1160.41     1118.17     31.89 o 
 -16   5  14      130.48      123.74     15.33 o 
 -15   5  14       73.36       80.19     13.64 o 
 -14   5  14     1184.20     1242.35     24.27 o 
 -13   5  14      331.22      356.56     14.22 o 
 -12   5  14      150.35      132.73     11.18 o 
 -11   5  14      324.77      367.78     14.47 o 
 -10   5  14      184.22      162.51     12.23 o 
  -9   5  14      605.49      591.96     13.70 o 
  -8   5  14       28.30       17.29      7.69 o 
  -7   5  14     2407.37     2433.50     36.07 o 
  -6   5  14     3824.81     4014.64     33.03 o 
  -5   5  14     9355.40     9242.53     62.40 o 
  -4   5  14      561.74      555.46     18.79 o 
  -3   5  14     4694.35     4966.67     44.07 o 
  -2   5  14      372.47      332.64     14.21 o 
  -1   5  14     5740.11     5595.76     48.41 o 
   0   5  14      309.29      307.99     15.37 o 
   1   5  14     1159.68     1107.48     22.31 o 
   2   5  14      198.09      208.09     13.57 o 
   3   5  14      860.91      816.95     23.26 o 
   4   5  14      925.24      947.78     24.98 o 
   5   5  14      339.94      314.14     17.49 o 
   6   5  14      471.08      485.13     20.60 o 
   7   5  14      386.02      382.97     24.04 o 
   8   5  14     2902.01     2817.64     40.90 o 
   9   5  14     3422.22     3486.98     46.14 o 
  10   5  14     1314.95     1367.47     31.70 o 
  11   5  14     4898.89     4943.67     57.38 o 
  12   5  14       97.89       48.94     16.00 o 
  13   5  14     4361.17     4223.15     61.84 o 
  14   5  14      117.61      102.58     25.37 o 
  15   5  14     1060.62     1180.94     51.45 o 
 -24   6  14       35.78        9.27     21.65 o 
 -23   6  14      573.22      685.25     36.20 o 
 -22   6  14       47.86       39.16     23.12 o 
 -21   6  14      856.49      967.80     39.19 o 
 -20   6  14       73.38       55.00     21.28 o 
 -19   6  14      569.71      609.34     32.12 o 
 -18   6  14     1126.01     1236.06     38.97 o 
 -17   6  14      132.21      142.75     21.04 o 
 -16   6  14      141.97      136.02     16.71 o 
 -15   6  14      951.59     1117.84     31.32 o 
 -14   6  14      414.80      402.08     17.38 o 
 -13   6  14       11.39        4.89     10.26 o 
 -12   6  14     1030.08      964.11     20.95 o 
 -11   6  14     3419.82     3363.74     36.47 o 
 -10   6  14      118.03      106.55     11.77 o 
  -9   6  14     1140.37     1074.45     21.74 o 
  -8   6  14     1450.35     1379.40     20.73 o 
  -7   6  14      660.74      646.24     16.04 o 
  -6   6  14      680.74      642.46     14.65 o 
  -5   6  14    13688.98    13094.22     92.45 o 
  -4   6  14      869.70      840.66     19.46 o 
  -3   6  14     2584.19     2568.85     31.29 o 
  -2   6  14       95.25       86.45     11.54 o 
  -1   6  14     1953.35     1984.06     28.45 o 
   0   6  14     1180.95     1276.80     25.72 o 
   1   6  14     1352.19     1356.18     27.18 o 
   2   6  14     1582.14     1533.38     28.74 o 
   3   6  14      740.10      745.27     23.10 o 
   4   6  14      471.77      474.15     20.25 o 
   5   6  14      231.95      224.23     16.82 o 
   6   6  14      109.71       84.97     16.63 o 
   7   6  14      112.94      182.73     16.96 o 
   8   6  14      101.67      122.26     17.25 o 
   9   6  14     1845.15     1842.09     36.02 o 
  10   6  14     1391.25     1324.68     32.58 o 
  11   6  14     9412.81     9712.57     92.87 o 
  12   6  14      128.48      191.77     22.36 o 
  13   6  14     1169.75     1045.43     42.50 o 
  14   6  14      620.91      595.83     36.21 o 
 -23   7  14     1353.84     1419.66     51.24 o 
 -22   7  14      345.04      293.09     29.21 o 
 -21   7  14     2482.56     2515.65     55.73 o 
 -20   7  14      611.07      657.16     38.83 o 
 -19   7  14      409.14      473.33     30.48 o 
 -18   7  14      305.75      307.79     26.34 o 
 -17   7  14      797.29      761.45     63.18 o 
 -16   7  14      278.64      293.05     23.84 o 
 -15   7  14       12.42       25.29     13.71 o 
 -14   7  14     1075.17      997.61     25.34 o 
 -13   7  14     3687.01     3552.49     40.68 o 
 -12   7  14      391.52      359.17     16.79 o 
 -11   7  14     2682.61     2505.33     32.65 o 
 -10   7  14       13.20       14.36     10.84 o 
  -9   7  14     6028.50     6006.56     54.67 o 
  -8   7  14     3593.85     3466.58     37.88 o 
  -7   7  14     8344.40     8146.83     64.66 o 
  -6   7  14       84.52       89.66      9.58 o 
  -5   7  14     3013.79     3013.37     33.91 o 
  -4   7  14      981.96      967.65     22.16 o 
  -3   7  14     1397.02     1486.01     27.39 o 
  -2   7  14      281.62      316.82     16.66 o 
  -1   7  14     2580.48     2397.73     35.17 o 
   0   7  14      119.48      137.65     14.63 o 
   1   7  14      531.80      520.52     21.37 o 
   2   7  14     1504.75     1518.78     30.32 o 
   3   7  14      566.03      598.08     23.08 o 
   4   7  14      115.74      112.41     15.23 o 
   5   7  14      132.67      138.53     16.42 o 
   6   7  14     1814.41     1870.74     35.17 o 
   7   7  14     3164.24     3217.08     45.87 o 
   8   7  14     1068.08     1104.20     31.69 o 
   9   7  14     1758.84     1929.67     40.38 o 
  10   7  14      983.92     1029.37     35.56 o 
  11   7  14      287.43      280.61     24.66 o 
  12   7  14      422.07      431.30     27.50 o 
 -21   8  14     1630.55     1833.72     56.73 o 
 -20   8  14      556.93      526.55     37.18 o 
 -19   8  14      374.59      418.02     30.68 o 
 -18   8  14       37.45       60.79     22.48 o 
 -17   8  14      269.71      252.47     25.06 o 
 -16   8  14       13.40        1.95     16.72 o 
 -15   8  14     1310.81     1349.47     33.71 o 
 -14   8  14     2510.65     2239.53     37.98 o 
 -13   8  14      194.14      203.29     16.11 o 
 -12   8  14      621.80      646.85     24.92 o 
 -11   8  14     4176.46     3976.40     48.12 o 
 -10   8  14     2668.62     2523.55     38.08 o 
  -9   8  14     1126.40     1121.07     28.42 o 
  -8   8  14     1090.72     1011.57     28.74 o 
  -7   8  14      100.06      127.22     13.99 o 
  -6   8  14     2806.47     2786.41     40.68 o 
  -5   8  14     3542.98     3493.86     45.07 o 
  -4   8  14     1151.63     1112.53     27.14 o 
  -3   8  14      484.08      474.46     19.53 o 
  -2   8  14       59.56       53.59     13.71 o 
  -1   8  14      323.54      307.65     21.27 o 
   0   8  14      691.21      742.02     24.34 o 
   1   8  14      814.79      824.51     26.35 o 
   2   8  14       21.88       21.70     13.75 o 
   3   8  14      338.22      317.29     19.88 o 
   4   8  14       23.93       11.95     17.50 o 
   5   8  14      348.51      306.17     20.49 o 
   6   8  14      166.34      190.43     19.90 o 
   7   8  14      766.80      803.77     31.93 o 
   8   8  14      117.11      115.71     20.61 o 
   9   8  14     1663.77     1576.89     41.27 o 
  10   8  14     1656.39     1789.53     45.21 o 
  11   8  14     2590.76     2667.72     52.05 o 
 -19   9  14      633.27      677.30     37.58 o 
 -18   9  14       89.67       73.79     23.53 o 
 -17   9  14      590.23      578.95     34.25 o 
 -16   9  14      134.63      136.94     21.61 o 
 -15   9  14       23.98       51.89     17.79 o 
 -14   9  14       77.75       88.30     17.50 o 
 -13   9  14     3013.75     3028.94     51.87 o 
 -12   9  14     5049.32     4987.66     58.39 o 
 -11   9  14      365.97      409.34     21.34 o 
 -10   9  14      996.20      953.08     30.58 o 
  -9   9  14     1682.85     1707.08     39.16 o 
  -8   9  14     4722.25     4622.21     61.62 o 
  -7   9  14     1469.15     1381.94     36.38 o 
  -6   9  14      477.61      538.54     23.75 o 
  -5   9  14      809.68      792.43     23.54 o 
  -4   9  14     1239.42     1225.69     28.48 o 
  -3   9  14      848.28      856.22     25.61 o 
  -2   9  14      211.95      194.08     17.84 o 
  -1   9  14        6.41       19.65     13.52 o 
   0   9  14       14.00       11.55     13.98 o 
   1   9  14      295.39      290.17     19.99 o 
   2   9  14       52.51       13.77     14.85 o 
   3   9  14      297.34      287.15     21.80 o 
   4   9  14      400.73      403.71     25.31 o 
   5   9  14      197.61      151.08     24.73 o 
   6   9  14      116.57      111.32     20.05 o 
   7   9  14     1051.20     1172.09     45.04 o 
   8   9  14     3377.92     3491.69     58.24 o 
 -16  10  14      230.08      290.99     26.23 o 
 -15  10  14      140.55       83.17     20.62 o 
 -14  10  14      272.05      254.04     23.53 o 
 -13  10  14      375.80      425.04     38.45 o 
 -12  10  14      532.07      614.69     29.87 o 
 -11  10  14     2023.86     2015.03     46.38 o 
 -10  10  14     4873.64     4722.09     78.90 o 
  -9  10  14      271.14      245.46     22.67 o 
  -8  10  14     1067.63     1107.13     37.41 o 
  -7  10  14      524.65      488.68     33.56 o 
  -6  10  14     2553.71     2773.00     46.28 o 
  -5  10  14     3043.01     3011.84     50.11 o 
  -4  10  14     1406.31     1493.84     33.13 o 
  -3  10  14      570.57      556.65     23.46 o 
  -2  10  14      223.32      208.08     19.34 o 
  -1  10  14      366.67      401.28     23.64 o 
   0  10  14      236.42      302.62     23.39 o 
   1  10  14      980.48      978.16     34.03 o 
   2  10  14      367.60      352.26     25.60 o 
   3  10  14      228.13      279.40     23.76 o 
   4  10  14       27.81       27.18     19.53 o 
   5  10  14     3381.34     3601.06     59.08 o 
   6  10  14      301.59      325.22     26.34 o 
 -12  11  14     1298.93     1152.19     47.41 o 
 -11  11  14     1243.10     1363.90     45.35 o 
 -10  11  14      365.56      375.87     27.24 o 
  -9  11  14        5.65       11.35     21.48 o 
  -8  11  14     3137.45     3330.94     63.73 o 
  -7  11  14      117.31      121.77     24.39 o 
  -6  11  14      636.39      623.57     30.31 o 
  -5  11  14      527.25      478.20     29.56 o 
  -4  11  14     1518.25     1536.83     44.23 o 
  -3  11  14       68.11       65.66     20.99 o 
  -2  11  14     1371.72     1217.30     36.92 o 
  -1  11  14      125.17      146.97     20.58 o 
   0  11  14     1014.20     1207.85     37.79 o 
   1  11  14       93.07       96.74     20.81 o 
 -27   0  15      101.13       94.38     26.87 o 
 -25   0  15     3981.13     3611.30     86.70 o 
 -23   0  15      265.75      257.75     27.92 o 
 -21   0  15     3394.51     3106.10     62.07 o 
 -19   0  15      427.58      447.68     28.30 o 
 -17   0  15      544.68      564.70     29.14 o 
 -15   0  15     1325.46     1464.02     39.93 o 
 -13   0  15      772.60      749.34     24.30 o 
 -11   0  15      258.96      197.70     16.62 o 
  -9   0  15      626.05      592.47     21.93 o 
  -7   0  15     2051.91     1958.68     34.88 o 
  -5   0  15    12478.38    12222.72    116.46 o 
  -3   0  15     3318.49     3217.84     41.22 o 
  -1   0  15     4916.47     4287.95     46.21 o 
   1   0  15    14368.53    14114.50    112.98 o 
   3   0  15     5169.47     5316.48     69.36 o 
   5   0  15     9255.09     8867.50    102.01 o 
   7   0  15      859.25      854.48     44.80 o 
   9   0  15      688.95      793.97     53.23 o 
  11   0  15      110.79      134.88     23.76 o 
  13   0  15      165.89      130.07     28.62 o 
  15   0  15      327.39      402.38     38.25 o 
 -27   1  15       27.66       29.62     17.16 o 
 -26   1  15     1735.87     1781.02     39.54 o 
 -25   1  15       28.82       26.94     15.51 o 
 -24   1  15       17.20       28.42     16.07 o 
 -23   1  15     2378.72     2175.89     37.41 o 
 -22   1  15      256.92      289.02     18.30 o 
 -21   1  15     1094.79     1212.93     29.01 o 
 -20   1  15     1172.77     1062.62     25.96 o 
 -19   1  15     1834.88     1749.94     30.31 o 
 -18   1  15     1086.96     1055.93     29.76 o 
 -17   1  15     1689.62     1781.57     28.46 o 
 -16   1  15     1611.03     1491.71     25.32 o 
 -15   1  15     9722.66     9654.81     71.30 o 
 -14   1  15      244.90      272.50     15.19 o 
 -13   1  15     3564.02     3558.75     33.03 o 
 -12   1  15      149.70      166.07      9.71 o 
 -11   1  15    12738.39    13071.32     83.67 o 
 -10   1  15     2715.03     2556.82     26.28 o 
  -9   1  15     1147.26     1269.89     18.43 o 
  -8   1  15      861.57      920.62     15.39 o 
  -7   1  15     2478.00     2434.78     24.16 o 
  -6   1  15     1579.68     1703.31     21.75 o 
  -5   1  15      236.85      235.60     11.48 o 
  -4   1  15      669.70      688.24     18.69 o 
  -3   1  15      646.37      737.03     16.03 o 
  -2   1  15      721.21      702.44     14.86 o 
  -1   1  15     3153.24     2862.58     26.68 o 
   0   1  15       18.96       25.48      7.57 o 
   1   1  15    19083.24    18937.48    111.76 o 
   2   1  15      450.13      470.46     15.42 o 
   3   1  15     6790.74     6769.75     57.18 o 
   4   1  15      506.35      492.44     17.50 o 
   5   1  15     9013.82     9095.42     77.45 o 
   6   1  15     1260.22     1076.18     26.71 o 
   7   1  15       80.88       76.73     14.01 o 
   8   1  15      161.25      147.69     16.67 o 
   9   1  15     1412.56     1548.32     38.25 o 
  10   1  15      146.72      146.99     18.41 o 
  11   1  15      945.35      883.90     31.13 o 
  12   1  15       75.50       60.66     18.31 o 
  13   1  15      174.48      164.69     21.58 o 
  14   1  15      186.64      212.17     22.32 o 
  15   1  15      588.61      533.40     29.31 o 
  16   1  15       72.42       71.31     21.26 o 
 -27   2  15      438.29      523.39     25.40 o 
 -26   2  15       39.72       19.91     15.97 o 
 -25   2  15     1554.21     1429.26     34.61 o 
 -24   2  15      420.62      419.32     21.56 o 
 -23   2  15       22.39       32.57     13.76 o 
 -22   2  15      689.00      772.37     23.91 o 
 -21   2  15      857.22      917.41     24.36 o 
 -20   2  15       60.33       83.46     12.87 o 
 -19   2  15      426.62      374.02     18.20 o 
 -18   2  15       39.29       50.76     10.88 o 
 -17   2  15      396.55      390.00     15.28 o 
 -16   2  15     1755.34     1690.49     25.38 o 
 -15   2  15      232.84      275.77     12.17 o 
 -14   2  15     1013.46     1025.33     17.26 o 
 -13   2  15     3896.04     3947.73     33.61 o 
 -12   2  15     3670.63     3612.72     38.14 o 
 -11   2  15      712.23      742.59     15.05 o 
 -10   2  15    14105.42    13838.57     83.96 o 
  -9   2  15      394.54      378.96     12.34 o 
  -8   2  15      303.45      313.33     12.35 o 
  -7   2  15      655.04      805.25     17.55 o 
  -6   2  15     2200.57     2119.23     22.80 o 
  -5   2  15     3929.33     3878.83     33.59 o 
  -4   2  15     3003.93     2947.52     28.76 o 
  -3   2  15      861.89      765.74     16.35 o 
  -2   2  15     2322.63     2441.47     27.70 o 
  -1   2  15     2056.01     2013.91     28.30 o 
   0   2  15      391.95      423.77     14.42 o 
   1   2  15     6917.10     6789.01     56.34 o 
   2   2  15     8134.42     7723.36     62.26 o 
   3   2  15     8641.73     8467.51     67.23 o 
   4   2  15     2529.04     2614.53     35.95 o 
   5   2  15     2205.95     2192.56     33.83 o 
   6   2  15     3372.32     3243.51     41.86 o 
   7   2  15      892.35     1051.32     29.67 o 
   8   2  15       41.11       68.92     15.91 o 
   9   2  15      454.63      450.26     25.03 o 
  10   2  15      841.27      898.90     31.15 o 
  11   2  15       62.82       74.56     17.63 o 
  12   2  15       48.98       20.79     21.79 o 
  13   2  15     1049.26     1020.36     37.41 o 
  14   2  15      257.69      342.33     27.01 o 
  15   2  15      137.42      152.60     23.46 o 
  16   2  15      664.35      764.25     43.12 o 
 -27   3  15      121.81      134.08     20.39 o 
 -26   3  15      421.72      400.01     21.87 o 
 -25   3  15      124.53       84.01     15.62 o 
 -24   3  15      101.35      106.15     15.48 o 
 -23   3  15      783.34      699.82     23.52 o 
 -22   3  15     1966.53     1964.17     32.50 o 
 -21   3  15     1790.47     1729.48     29.95 o 
 -20   3  15      893.06      913.42     22.75 o 
 -19   3  15      640.33      640.14     26.14 o 
 -18   3  15     3321.89     3324.95     36.69 o 
 -17   3  15     2505.95     2408.97     29.18 o 
 -16   3  15     3693.17     3659.45     39.64 o 
 -15   3  15     9772.30     9719.96     74.37 o 
 -14   3  15      694.94      660.03     16.64 o 
 -13   3  15     4975.94     5026.21     43.01 o 
 -12   3  15     2336.06     2323.65     27.42 o 
 -11   3  15    18297.12    18295.53    108.66 o 
 -10   3  15     1616.22     1578.96     20.12 o 
  -9   3  15     1015.80      987.23     17.74 o 
  -8   3  15     1100.27     1076.42     14.71 o 
  -7   3  15     5525.23     5734.92     44.90 o 
  -6   3  15     3298.20     3246.39     31.37 o 
  -5   3  15      646.85      598.50     16.74 o 
  -4   3  15      754.79      740.88     16.12 o 
  -3   3  15       85.39      102.76      9.97 o 
  -2   3  15     1434.15     1269.96     20.99 o 
  -1   3  15     4895.61     4743.26     42.17 o 
   0   3  15     2011.84     1962.63     27.91 o 
   1   3  15     3283.08     3348.84     37.12 o 
   2   3  15       30.92       20.14     10.37 o 
   3   3  15     3509.96     3360.13     38.68 o 
   4   3  15     5370.69     5227.40     53.46 o 
   5   3  15    10610.58    10717.33    125.43 o 
   6   3  15      963.70      988.64     26.16 o 
   7   3  15      517.39      435.98     21.88 o 
   8   3  15       80.84       86.13     16.55 o 
   9   3  15     1749.65     1973.78     40.00 o 
  10   3  15      462.93      525.79     32.32 o 
  11   3  15      938.49      895.68     29.68 o 
  12   3  15       86.02       72.64     18.58 o 
  13   3  15      160.63      178.67     21.54 o 
  14   3  15     2637.66     2754.64     51.38 o 
  15   3  15     2182.14     2121.35     46.94 o 
 -26   4  15      139.02       96.40     20.87 o 
 -25   4  15      872.13      832.97     32.05 o 
 -24   4  15      192.42      165.77     19.75 o 
 -23   4  15      110.71      171.12     19.06 o 
 -22   4  15      737.13      849.11     30.84 o 
 -21   4  15      656.83      595.58     23.22 o 
 -20   4  15      977.39      998.13     27.13 o 
 -19   4  15      497.45      497.70     20.37 o 
 -18   4  15     4837.75     4705.80     59.53 o 
 -17   4  15      811.38      864.82     22.47 o 
 -16   4  15       44.03       55.89     12.66 o 
 -15   4  15     2766.18     2933.16     39.69 o 
 -14   4  15     8799.44     8669.27     70.37 o 
 -13   4  15     3770.22     3722.34     40.75 o 
 -12   4  15     2227.16     2175.94     28.86 o 
 -11   4  15     2676.21     2722.10     26.94 o 
 -10   4  15     6327.04     6312.15     47.47 o 
  -9   4  15      719.29      680.69     18.06 o 
  -8   4  15     1551.82     1519.97     36.70 o 
  -7   4  15      496.98      587.59     12.77 o 
  -6   4  15      725.81      724.57     15.11 o 
  -5   4  15      386.66      359.99     12.58 o 
  -4   4  15     2121.61     1948.26     23.90 o 
  -3   4  15     4920.94     5118.12     44.25 o 
  -2   4  15      203.02      212.19     12.89 o 
  -1   4  15     2642.30     2755.38     33.22 o 
   0   4  15     1048.52      992.88     24.26 o 
   1   4  15     1511.93     1549.66     26.55 o 
   2   4  15     6753.43     6610.48     58.35 o 
   3   4  15      379.19      394.73     17.78 o 
   4   4  15     5422.05     5418.97     58.24 o 
   5   4  15      200.20      212.14     16.37 o 
   6   4  15     6382.54     6290.98     63.78 o 
   7   4  15     2233.78     2291.77     36.46 o 
   8   4  15     4571.75     4847.37     53.75 o 
   9   4  15     1260.33     1150.93     29.84 o 
  10   4  15     1690.01     1728.85     37.44 o 
  11   4  15      100.40       74.17     17.60 o 
  12   4  15       31.38       68.06     17.49 o 
  13   4  15      113.65      152.06     22.76 o 
  14   4  15     1321.16     1399.56     42.21 o 
  15   4  15      275.34      234.33     26.79 o 
 -25   5  15      149.22      130.08     24.78 o 
 -24   5  15      314.84      325.24     28.72 o 
 -23   5  15      306.91      313.26     28.65 o 
 -22   5  15     1829.91     1734.07     67.25 o 
 -21   5  15      726.46      639.27     33.25 o 
 -20   5  15     1309.82     1458.59     37.73 o 
 -19   5  15        1.59       11.98     16.41 o 
 -18   5  15     3638.13     3710.03     52.33 o 
 -17   5  15     1956.27     2107.05     38.81 o 
 -16   5  15      569.26      575.48     20.87 o 
 -15   5  15       55.86       95.49     12.96 o 
 -14   5  15      698.14      811.10     23.22 o 
 -13   5  15     6090.79     6017.14     54.63 o 
 -12   5  15      404.48      393.37     15.60 o 
 -11   5  15      322.68      332.02     14.37 o 
 -10   5  15     1216.21     1225.76     22.46 o 
  -9   5  15      217.32      239.57     11.18 o 
  -8   5  15      769.11      774.39     16.84 o 
  -7   5  15      906.06      971.38     18.12 o 
  -6   5  15     1960.13     1888.79     23.89 o 
  -5   5  15       15.15       22.85      8.62 o 
  -4   5  15      789.77      769.94     20.11 o 
  -3   5  15       76.54       92.58     11.10 o 
  -2   5  15    11812.60    11689.30     85.46 o 
  -1   5  15     3738.56     3718.02     39.97 o 
   0   5  15      389.38      392.13     15.99 o 
   1   5  15      279.89      267.96     14.72 o 
   2   5  15      275.55      262.29     15.92 o 
   3   5  15      498.93      493.41     20.06 o 
   4   5  15      359.25      394.71     19.07 o 
   5   5  15     1481.43     1459.62     33.71 o 
   6   5  15      822.96      837.20     25.86 o 
   7   5  15      764.95      762.38     25.41 o 
   8   5  15       40.60       31.19     14.93 o 
   9   5  15      147.36      135.13     18.78 o 
  10   5  15      327.31      340.76     21.18 o 
  11   5  15       79.61      110.81     18.96 o 
  12   5  15      208.52      224.90     21.74 o 
  13   5  15      126.80      125.57     21.96 o 
  14   5  15     1091.47     1155.82     45.36 o 
 -24   6  15       64.31       64.71     23.71 o 
 -23   6  15        2.16       11.62     22.42 o 
 -22   6  15     3018.05     3057.70     61.49 o 
 -21   6  15       18.92       10.03     19.07 o 
 -20   6  15     3763.57     3790.41     66.01 o 
 -19   6  15       96.63      137.35     21.67 o 
 -18   6  15     5966.00     6011.97     80.98 o 
 -17   6  15      153.06      133.42     17.92 o 
 -16   6  15      191.12      195.14     17.34 o 
 -15   6  15       41.32       55.10     13.24 o 
 -14   6  15     1766.12     1831.82     33.29 o 
 -13   6  15       65.62       71.30     11.68 o 
 -12   6  15     1309.40     1342.18     23.74 o 
 -11   6  15     1609.81     1521.44     32.64 o 
 -10   6  15      692.95      697.06     20.21 o 
  -9   6  15      533.14      639.31     19.00 o 
  -8   6  15     1374.83     1357.12     21.59 o 
  -7   6  15     2521.57     2472.77     32.83 o 
  -6   6  15      293.38      326.93     12.43 o 
  -5   6  15      996.81     1061.92     21.59 o 
  -4   6  15     5086.67     4904.96     45.45 o 
  -3   6  15      168.63      210.67     13.45 o 
  -2   6  15     3648.31     3846.48     40.06 o 
  -1   6  15      227.45      210.09     14.56 o 
   0   6  15     1411.98     1384.45     27.80 o 
   1   6  15     1881.11     1704.05     30.68 o 
   2   6  15      156.11      145.25     15.53 o 
   3   6  15      619.78      584.07     21.75 o 
   4   6  15      508.48      550.65     21.91 o 
   5   6  15       33.21       26.13     13.78 o 
   6   6  15      717.96      735.26     25.78 o 
   7   6  15      293.65      271.60     18.95 o 
   8   6  15     2217.30     2267.01     39.42 o 
   9   6  15       79.19       56.65     16.41 o 
  10   6  15      438.46      422.91     22.83 o 
  11   6  15       28.78       21.24     18.56 o 
  12   6  15      267.63      255.22     26.66 o 
  13   6  15       13.19        0.43     20.77 o 
 -23   7  15      161.86      117.46     24.62 o 
 -22   7  15     2106.38     2153.50     55.40 o 
 -21   7  15       37.68       70.09     22.43 o 
 -20   7  15      597.10      611.85     34.05 o 
 -19   7  15      347.77      352.90     27.72 o 
 -18   7  15     3698.47     3815.88     65.02 o 
 -17   7  15      689.30      677.17     35.74 o 
 -16   7  15     4565.93     4551.40     68.08 o 
 -15   7  15     2703.80     2504.02     49.29 o 
 -14   7  15       99.52      125.73     14.33 o 
 -13   7  15      275.27      255.82     14.86 o 
 -12   7  15     4379.09     4489.16     43.36 o 
 -11   7  15      494.83      499.48     18.26 o 
 -10   7  15      360.09      365.85     17.51 o 
  -9   7  15      661.53      635.70     20.88 o 
  -8   7  15     1128.59     1207.24     30.59 o 
  -7   7  15      382.22      366.27     17.34 o 
  -6   7  15      463.11      460.89     18.57 o 
  -5   7  15       24.56       29.44     12.38 o 
  -4   7  15      604.13      556.95     19.42 o 
  -3   7  15       55.90       32.30     11.91 o 
  -2   7  15     9363.72     9131.22     75.93 o 
  -1   7  15       60.96       44.64     12.90 o 
   0   7  15     1553.91     1577.29     30.38 o 
   1   7  15      683.70      645.37     22.88 o 
   2   7  15     1084.43     1081.50     31.16 o 
   3   7  15      955.14      945.95     27.87 o 
   4   7  15      798.78      843.12     27.02 o 
   5   7  15      360.09      348.25     21.52 o 
   6   7  15     3872.44     3876.77     50.13 o 
   7   7  15      199.95      234.54     19.63 o 
   8   7  15      428.44      433.18     23.49 o 
   9   7  15      142.26      172.46     19.68 o 
  10   7  15      212.43      218.94     23.09 o 
  11   7  15       50.04       39.00     20.46 o 
 -21   8  15      117.77      134.05     28.97 o 
 -20   8  15     4066.50     4071.70     78.41 o 
 -19   8  15     1281.41     1416.63     47.63 o 
 -18   8  15     2560.07     2675.84     57.06 o 
 -17   8  15      842.53      918.09     38.45 o 
 -16   8  15      175.32      174.80     23.16 o 
 -15   8  15     1031.75     1053.44     33.63 o 
 -14   8  15     3028.79     2984.38     43.25 o 
 -13   8  15     4841.42     4740.78     54.68 o 
 -12   8  15      332.35      300.10     19.04 o 
 -11   8  15     1338.59     1193.12     29.22 o 
 -10   8  15     1185.93     1050.54     29.99 o 
  -9   8  15      390.16      374.69     21.49 o 
  -8   8  15      627.84      643.00     30.15 o 
  -7   8  15      834.20      783.28     25.71 o 
  -6   8  15     3059.72     2848.10     41.89 o 
  -5   8  15     1156.99     1135.53     25.45 o 
  -4   8  15      720.69      803.98     25.53 o 
  -3   8  15     2610.91     2540.81     47.79 o 
  -2   8  15     4572.86     4410.93     49.81 o 
  -1   8  15      127.68      144.36     15.61 o 
   0   8  15      633.80      557.41     26.11 o 
   1   8  15       87.91       83.09     15.65 o 
   2   8  15     3447.05     3284.81     45.18 o 
   3   8  15      210.51      218.70     18.51 o 
   4   8  15     2606.60     2528.19     41.64 o 
   5   8  15       86.54       69.66     16.11 o 
   6   8  15     3124.44     3089.48     49.55 o 
   7   8  15      289.16      260.51     23.71 o 
   8   8  15     2880.68     2956.71     60.59 o 
   9   8  15      294.31      284.50     24.92 o 
 -19   9  15      367.72      392.78     31.51 o 
 -18   9  15     2233.11     2376.92     55.72 o 
 -17   9  15     2354.24     2441.33     56.14 o 
 -16   9  15     1432.79     1534.19     47.72 o 
 -15   9  15     3293.48     3253.25     57.45 o 
 -14   9  15       35.75       21.57     17.56 o 
 -13   9  15     1096.32     1074.26     30.96 o 
 -12   9  15      602.15      558.39     24.59 o 
 -11   9  15       63.78       67.97     17.51 o 
 -10   9  15      451.04      446.33     25.73 o 
  -9   9  15      193.08      150.23     19.70 o 
  -8   9  15      238.23      214.21     22.19 o 
  -7   9  15      360.54      328.69     23.91 o 
  -6   9  15      167.47      176.81     17.61 o 
  -5   9  15       66.66       93.17     15.97 o 
  -4   9  15     1646.31     1529.87     34.40 o 
  -3   9  15       37.21       38.63     13.69 o 
  -2   9  15     2155.08     2008.55     35.40 o 
  -1   9  15     1299.50     1185.63     30.36 o 
   0   9  15     1288.20     1300.27     35.73 o 
   1   9  15      268.12      289.51     20.02 o 
   2   9  15      180.00      145.16     18.05 o 
   3   9  15       31.76       47.42     17.13 o 
   4   9  15      328.59      389.16     25.82 o 
   5   9  15     2067.52     2232.50     60.10 o 
   6   9  15     1380.65     1393.15     41.08 o 
   7   9  15     1114.98     1106.12     38.79 o 
 -16  10  15      250.77      288.28     30.34 o 
 -15  10  15     1081.87     1022.34     39.62 o 
 -14  10  15      574.31      611.50     33.88 o 
 -13  10  15     1795.22     1742.87     46.92 o 
 -12  10  15       15.43       16.36     18.73 o 
 -11  10  15      487.48      502.80     28.29 o 
 -10  10  15       71.62       58.16     19.43 o 
  -9  10  15      216.43      171.79     22.86 o 
  -8  10  15     1211.48     1310.40     40.09 o 
  -7  10  15       84.92       54.66     19.77 o 
  -6  10  15        4.61       -5.96     16.25 o 
  -5  10  15      122.95      102.20     18.46 o 
  -4  10  15      421.50      439.74     24.56 o 
  -3  10  15      230.69      240.64     18.51 o 
  -2  10  15     1725.48     1588.11     34.20 o 
  -1  10  15      269.88      337.39     22.54 o 
   0  10  15      424.74      462.38     26.12 o 
   1  10  15     1970.13     2030.79     44.69 o 
   2  10  15      892.89      927.38     34.13 o 
   3  10  15      105.28       88.70     22.61 o 
   4  10  15      235.37      240.62     25.23 o 
 -10  11  15      460.66      471.64     28.80 o 
  -9  11  15      217.25      220.73     23.99 o 
  -8  11  15      325.59      344.79     30.13 o 
  -7  11  15      321.94      373.86     30.82 o 
  -6  11  15      134.30      107.82     24.94 o 
  -5  11  15      103.93      101.14     21.39 o 
  -4  11  15     1271.26     1345.88     45.50 o 
  -3  11  15       23.00       -6.94     24.89 o 
  -2  11  15      265.72      288.18     28.16 o 
  -1  11  15     3848.67     3702.37     71.35 o 
 -26   0  16      269.03      227.04     28.86 o 
 -24   0  16     1350.46     1439.32     48.22 o 
 -22   0  16     3965.29     3734.95     71.12 o 
 -20   0  16     1013.31     1094.03     55.40 o 
 -18   0  16       43.40       48.62     17.37 o 
 -16   0  16     3706.54     3707.42     61.35 o 
 -14   0  16    17435.66    17779.13    164.32 o 
 -12   0  16     6507.36     6651.24     76.03 o 
 -10   0  16      629.00      664.84     23.83 o 
  -8   0  16    11762.26    12383.29    179.29 o 
  -6   0  16    16269.56    15512.40    146.40 o 
  -4   0  16     8810.94     8670.92    103.58 o 
  -2   0  16     3212.15     3132.66     51.06 o 
   0   0  16     3639.44     3760.12     48.45 o 
   2   0  16      183.47      181.58     21.78 o 
   4   0  16     7317.82     7246.84    101.51 o 
   6   0  16     1630.72     1647.55     48.14 o 
   8   0  16     2867.78     2780.87     63.42 o 
  10   0  16     3224.99     3222.09     72.41 o 
  12   0  16     3801.03     3682.84     94.32 o 
  14   0  16     8507.68     8988.35    155.32 o 
 -27   1  16      189.79      162.76     21.00 o 
 -26   1  16      730.74      746.86     29.47 o 
 -25   1  16       79.27       88.38     17.32 o 
 -24   1  16     2232.35     2029.85     39.39 o 
 -23   1  16      243.67      239.40     19.09 o 
 -22   1  16      308.51      303.37     19.42 o 
 -21   1  16       13.92        8.82     15.78 o 
 -20   1  16     5082.04     4807.79     56.99 o 
 -19   1  16      444.41      505.50     20.78 o 
 -18   1  16      156.87      133.45     14.09 o 
 -17   1  16     1005.83      979.73     24.29 o 
 -16   1  16        0.26        0.98      9.99 o 
 -15   1  16      160.59      167.74     11.51 o 
 -14   1  16      331.50      338.34     12.86 o 
 -13   1  16      968.51      902.11     18.99 o 
 -12   1  16     5303.56     5156.00     42.53 o 
 -11   1  16     1189.28     1189.24     23.15 o 
 -10   1  16     1032.48     1101.87     28.75 o 
  -9   1  16      476.61      417.69     14.23 o 
  -8   1  16     6440.80     6157.89     50.87 o 
  -7   1  16     5218.00     5514.29     47.33 o 
  -6   1  16      658.46      626.78     17.66 o 
  -5   1  16     4784.03     4752.16     42.82 o 
  -4   1  16     4011.13     3736.69     36.76 o 
  -3   1  16      249.77      251.65     12.54 o 
  -2   1  16     1162.79     1006.01     17.60 o 
  -1   1  16      658.74      655.72     17.31 o 
   0   1  16     1473.89     1450.59     28.38 o 
   1   1  16      395.78      391.66     15.98 o 
   2   1  16     1812.25     1691.27     26.75 o 
   3   1  16      874.88      963.09     26.23 o 
   4   1  16      407.81      384.22     21.02 o 
   5   1  16     2234.55     2454.39     39.94 o 
   6   1  16      415.29      384.63     20.94 o 
   7   1  16       26.62       24.96     15.10 o 
   8   1  16       89.58      105.15     17.51 o 
   9   1  16     1536.71     1520.85     35.64 o 
  10   1  16     1998.42     1882.61     46.51 o 
  11   1  16      583.07      508.25     27.09 o 
  12   1  16     8835.57     9095.68     94.13 o 
  13   1  16       44.01       17.97     18.83 o 
  14   1  16      754.58      819.54     37.09 o 
  15   1  16      675.41      753.23     35.67 o 
 -27   2  16      952.06      938.02     31.50 o 
 -26   2  16       65.60       77.63     17.29 o 
 -25   2  16       36.94       52.77     15.57 o 
 -24   2  16     3231.88     3259.27     46.18 o 
 -23   2  16       42.51       34.48     13.69 o 
 -22   2  16     2634.26     2459.86     36.51 o 
 -21   2  16      452.32      464.67     19.17 o 
 -20   2  16       34.42       30.13     11.48 o 
 -19   2  16     2193.68     2214.67     31.89 o 
 -18   2  16      116.98       76.45     11.69 o 
 -17   2  16     1316.02     1326.05     23.73 o 
 -16   2  16      459.22      535.81     23.50 o 
 -15   2  16     4748.67     4570.09     44.38 o 
 -14   2  16     6701.13     6810.94     50.06 o 
 -13   2  16      158.94      169.91     10.21 o 
 -12   2  16    10295.16    10189.71     69.62 o 
 -11   2  16     1464.88     1463.48     20.47 o 
 -10   2  16     1313.08     1332.29     24.40 o 
  -9   2  16      191.69      201.00     10.39 o 
  -8   2  16     3900.16     3992.04     35.59 o 
  -7   2  16     3917.44     3712.01     33.82 o 
  -6   2  16     8811.15     8397.92     63.51 o 
  -5   2  16      161.84      172.18     10.02 o 
  -4   2  16     3374.46     3386.86     33.63 o 
  -3   2  16      765.45      745.19     17.59 o 
  -2   2  16     2875.71     2752.65     32.83 o 
  -1   2  16      626.36      594.74     16.80 o 
   0   2  16     5597.88     6004.90     50.07 o 
   1   2  16      559.41      546.11     17.95 o 
   2   2  16      395.90      413.39     18.28 o 
   3   2  16     1008.31     1043.96     36.28 o 
   4   2  16     4554.25     4621.16     50.07 o 
   5   2  16     2048.27     2089.69     37.48 o 
   6   2  16        7.58        8.75     13.84 o 
   7   2  16      761.08      641.06     25.62 o 
   8   2  16      491.40      500.05     24.06 o 
   9   2  16      534.67      490.19     26.02 o 
  10   2  16     3095.30     3157.28     50.53 o 
  11   2  16      228.85      167.25     20.24 o 
  12   2  16     1065.18     1018.21     36.98 o 
  13   2  16      198.70      189.51     23.90 o 
  14   2  16     8175.92     8501.24     93.13 o 
  15   2  16      558.24      647.00     32.99 o 
 -27   3  16     1280.06     1182.50     40.90 o 
 -26   3  16     1127.77     1273.79     35.88 o 
 -25   3  16     1185.39     1319.06     35.09 o 
 -24   3  16     1365.42     1429.88     35.00 o 
 -23   3  16      151.12      157.22     18.22 o 
 -22   3  16      265.40      277.80     18.95 o 
 -21   3  16      929.24      885.96     26.82 o 
 -20   3  16     3103.80     3035.83     42.17 o 
 -19   3  16     1350.13     1249.74     34.44 o 
 -18   3  16       44.15       41.21     11.97 o 
 -17   3  16     1538.38     1485.95     35.66 o 
 -16   3  16      650.92      556.47     17.82 o 
 -15   3  16      379.96      378.66     15.37 o 
 -14   3  16       54.23       44.25      9.33 o 
 -13   3  16     3772.39     3910.29     37.70 o 
 -12   3  16      857.97      877.17     19.27 o 
 -11   3  16     2869.01     3010.49     32.18 o 
 -10   3  16     2541.99     2613.72     31.72 o 
  -9   3  16    18752.44    18642.82    113.53 o 
  -8   3  16    10490.77    10291.65     66.99 o 
  -7   3  16     6497.64     6629.43     50.83 o 
  -6   3  16     1751.20     1746.30     24.80 o 
  -5   3  16     7275.09     6896.48     50.94 o 
  -4   3  16     9889.20     9755.21     66.06 o 
  -3   3  16     1383.42     1387.83     24.32 o 
  -2   3  16      754.46      804.54     23.95 o 
  -1   3  16     1077.54     1050.80     21.02 o 
   0   3  16     6086.41     5630.07     51.15 o 
   1   3  16     4202.05     4191.45     43.40 o 
   2   3  16      323.04      311.53     16.58 o 
   3   3  16     1433.36     1553.79     27.56 o 
   4   3  16      852.36      807.96     26.71 o 
   5   3  16     1692.79     1730.62     33.32 o 
   6   3  16      538.11      567.95     22.60 o 
   7   3  16      348.42      369.64     22.20 o 
   8   3  16      296.57      304.28     23.10 o 
   9   3  16     2333.07     2418.01     44.46 o 
  10   3  16     1518.34     1601.97     37.97 o 
  11   3  16     3934.88     3921.34     54.67 o 
  12   3  16     1454.12     1686.05     39.57 o 
  13   3  16     1988.19     2218.41     54.05 o 
  14   3  16     1113.51     1011.86     37.92 o 
 -26   4  16       26.66       21.99     18.79 o 
 -25   4  16      224.50      230.06     26.38 o 
 -24   4  16      153.89      150.54     19.37 o 
 -23   4  16     2759.58     2793.47     44.31 o 
 -22   4  16      255.17      303.41     26.12 o 
 -21   4  16     1559.62     1484.93     38.75 o 
 -20   4  16       77.38       96.36     17.52 o 
 -19   4  16       49.83       59.37     16.27 o 
 -18   4  16       86.58       74.95     15.87 o 
 -17   4  16     3067.10     3161.38     45.78 o 
 -16   4  16      107.37       81.28     14.35 o 
 -15   4  16      274.20      295.80     19.12 o 
 -14   4  16     2391.36     2501.53     47.38 o 
 -13   4  16      810.60      843.78     22.17 o 
 -12   4  16     1370.87     1424.82     25.95 o 
 -11   4  16    12077.44    12539.75     85.04 o 
 -10   4  16      816.29      795.40     17.42 o 
  -9   4  16     2114.98     2163.23     25.38 o 
  -8   4  16     1362.58     1395.41     21.31 o 
  -7   4  16    10316.40    10104.19     75.71 o 
  -6   4  16     3512.29     3539.73     33.13 o 
  -5   4  16      637.24      615.17     15.80 o 
  -4   4  16     2296.81     2065.09     33.51 o 
  -3   4  16      629.36      536.17     16.43 o 
  -2   4  16      634.71      619.38     18.57 o 
  -1   4  16     1200.96     1182.63     23.65 o 
   0   4  16     1135.99     1221.08     26.82 o 
   1   4  16      859.00      820.44     22.25 o 
   2   4  16     3379.82     3307.24     43.25 o 
   3   4  16      877.11      871.90     29.59 o 
   4   4  16      348.31      369.81     19.02 o 
   5   4  16      722.20      637.07     25.28 o 
   6   4  16      243.84      211.79     18.22 o 
   7   4  16      673.20      662.91     24.21 o 
   8   4  16     2047.36     2100.54     39.21 o 
   9   4  16      451.25      440.40     24.18 o 
  10   4  16      184.46      237.63     21.46 o 
  11   4  16      570.18      548.02     26.79 o 
  12   4  16      521.22      620.00     28.95 o 
  13   4  16     1232.89     1257.18     40.80 o 
  14   4  16      592.85      576.44     30.86 o 
 -25   5  16     4120.58     4146.48     69.55 o 
 -24   5  16      359.69      331.18     27.63 o 
 -23   5  16     1364.30     1410.45     44.00 o 
 -22   5  16      121.63      107.58     20.67 o 
 -21   5  16     2403.33     2424.84     50.87 o 
 -20   5  16      508.97      508.84     25.63 o 
 -19   5  16      390.88      409.75     23.39 o 
 -18   5  16      121.96       94.57     16.60 o 
 -17   5  16      193.61      176.65     17.85 o 
 -16   5  16        4.07        9.45     12.42 o 
 -15   5  16      136.69      114.67     17.28 o 
 -14   5  16       13.68       10.58     11.27 o 
 -13   5  16      941.77     1035.38     23.25 o 
 -12   5  16     1174.30     1219.71     25.05 o 
 -11   5  16     2772.11     2816.19     35.96 o 
 -10   5  16      261.05      251.60     14.23 o 
  -9   5  16     9614.13     9718.86     67.92 o 
  -8   5  16      588.88      544.89     15.65 o 
  -7   5  16     2458.58     2422.08     34.04 o 
  -6   5  16     3114.43     2942.44     31.52 o 
  -5   5  16     5675.23     5549.36     47.63 o 
  -4   5  16     1348.10     1378.82     23.59 o 
  -3   5  16      178.00      189.81     13.16 o 
  -2   5  16     2021.58     1857.95     31.16 o 
  -1   5  16      329.26      332.01     18.78 o 
   0   5  16      172.66      141.80     13.31 o 
   1   5  16      851.93      882.91     22.31 o 
   2   5  16       62.74       44.95     13.35 o 
   3   5  16      190.05      211.85     16.49 o 
   4   5  16       60.07       61.02     14.19 o 
   5   5  16      523.36      469.10     26.01 o 
   6   5  16     1039.25     1024.10     28.72 o 
   7   5  16     3452.84     3441.51     45.94 o 
   8   5  16      887.26      759.10     26.81 o 
   9   5  16      160.88      147.28     18.44 o 
  10   5  16       54.98       55.05     17.46 o 
  11   5  16     8406.71     8231.94     85.02 o 
  12   5  16      479.11      484.16     32.29 o 
  13   5  16      327.03      370.07     29.96 o 
 -24   6  16      204.34      206.58     27.84 o 
 -23   6  16      890.84      885.79     40.22 o 
 -22   6  16      127.61      138.68     24.52 o 
 -21   6  16      409.53      402.17     27.90 o 
 -20   6  16      163.82      202.93     23.01 o 
 -19   6  16      100.71      108.60     20.08 o 
 -18   6  16      217.59      195.73     19.72 o 
 -17   6  16     1829.70     2021.77     39.78 o 
 -16   6  16      116.36      172.18     15.83 o 
 -15   6  16       43.49       60.81     14.41 o 
 -14   6  16      294.44      283.97     17.80 o 
 -13   6  16      223.52      232.21     15.07 o 
 -12   6  16      189.60      166.51     13.41 o 
 -11   6  16     1512.03     1505.07     26.47 o 
 -10   6  16      394.94      427.51     17.12 o 
  -9   6  16     2771.16     2728.21     33.38 o 
  -8   6  16      766.45      747.24     19.71 o 
  -7   6  16     6467.55     6558.61     56.23 o 
  -6   6  16      634.67      647.33     16.49 o 
  -5   6  16     1023.69     1045.66     25.92 o 
  -4   6  16      764.47      737.44     19.68 o 
  -3   6  16      354.05      320.12     15.09 o 
  -2   6  16      304.19      275.50     14.76 o 
  -1   6  16     2829.10     2885.18     38.58 o 
   0   6  16       41.87       22.47     12.25 o 
   1   6  16      615.47      618.79     22.69 o 
   2   6  16      421.35      359.74     18.89 o 
   3   6  16     1866.25     1768.93     33.42 o 
   4   6  16     1009.50     1002.64     28.11 o 
   5   6  16      141.00      111.65     16.32 o 
   6   6  16       68.02       46.19     15.48 o 
   7   6  16     2971.50     2931.40     46.34 o 
   8   6  16      580.39      565.15     25.34 o 
   9   6  16     2991.57     2999.78     46.21 o 
  10   6  16      149.10      153.85     19.11 o 
  11   6  16     1038.29     1006.08     37.79 o 
 -22   7  16      972.79     1088.22     47.04 o 
 -21   7  16     2036.62     1965.56     66.88 o 
 -20   7  16       36.23       40.16     22.31 o 
 -19   7  16      319.57      377.02     26.68 o 
 -18   7  16       43.08       72.91     21.43 o 
 -17   7  16        6.33        6.85     16.69 o 
 -16   7  16      195.28      173.64     19.33 o 
 -15   7  16      461.15      470.16     21.12 o 
 -14   7  16      810.54      818.05     34.10 o 
 -13   7  16     3079.37     3061.84     47.78 o 
 -12   7  16      236.99      246.71     14.99 o 
 -11   7  16     4588.56     4558.90     48.15 o 
 -10   7  16      252.87      244.78     16.22 o 
  -9   7  16    10780.56    10770.56     87.46 o 
  -8   7  16     1222.10     1264.79     31.30 o 
  -7   7  16     1198.20     1205.57     26.82 o 
  -6   7  16     3006.71     2902.37     38.56 o 
  -5   7  16     5228.80     5157.64     52.37 o 
  -4   7  16     2588.47     2541.55     35.68 o 
  -3   7  16     2069.31     1992.54     32.35 o 
  -2   7  16      700.08      637.67     22.30 o 
  -1   7  16      429.54      448.15     19.82 o 
   0   7  16     1727.72     1561.72     30.89 o 
   1   7  16     2760.84     2595.02     39.53 o 
   2   7  16       44.30       19.71     15.73 o 
   3   7  16      165.18      163.17     16.77 o 
   4   7  16       86.57       67.60     16.16 o 
   5   7  16      803.44      848.66     31.70 o 
   6   7  16      522.38      553.52     24.89 o 
   7   7  16     1671.74     1783.16     37.32 o 
   8   7  16      299.07      300.35     21.68 o 
   9   7  16     1372.25     1396.71     38.17 o 
  10   7  16       17.27       12.67     19.40 o 
 -21   8  16     2223.73     2283.04     71.03 o 
 -20   8  16      393.92      507.32     33.83 o 
 -19   8  16      125.07      150.35     26.38 o 
 -18   8  16       52.80       41.38     20.33 o 
 -17   8  16     3703.05     4028.51     62.78 o 
 -16   8  16      295.84      307.86     23.34 o 
 -15   8  16       17.81       52.35     17.45 o 
 -14   8  16       12.20       11.59     15.08 o 
 -13   8  16      432.16      404.44     21.01 o 
 -12   8  16      492.87      548.42     22.28 o 
 -11   8  16     2721.44     2680.41     43.32 o 
 -10   8  16       92.08      131.99     16.79 o 
  -9   8  16      274.74      261.94     23.41 o 
  -8   8  16     3190.21     3173.33     46.65 o 
  -7   8  16     4108.52     4439.65     74.78 o 
  -6   8  16     2489.09     2367.39     39.10 o 
  -5   8  16     1394.52     1409.64     34.19 o 
  -4   8  16     1076.23      988.29     26.65 o 
  -3   8  16       37.33       21.40     13.04 o 
  -2   8  16      977.49      896.99     26.39 o 
  -1   8  16     2696.24     2614.48     39.45 o 
   0   8  16     1109.66      996.22     28.55 o 
   1   8  16      201.31      197.02     18.08 o 
   2   8  16       22.03       26.16     14.88 o 
   3   8  16     1427.91     1344.82     33.09 o 
   4   8  16       27.33       -4.35     15.24 o 
   5   8  16       64.20       77.90     23.93 o 
   6   8  16      634.87      635.32     28.71 o 
   7   8  16     1272.17     1344.27     40.23 o 
   8   8  16      796.43      809.03     34.74 o 
 -18   9  16       52.32       71.78     32.70 o 
 -17   9  16       34.12       65.49     22.53 o 
 -16   9  16      244.10      266.97     27.67 o 
 -15   9  16      296.43      336.01     26.27 o 
 -14   9  16      935.71      941.51     31.89 o 
 -13   9  16      303.65      371.06     27.76 o 
 -12   9  16      152.13      118.99     18.10 o 
 -11   9  16      742.62      785.04     30.06 o 
 -10   9  16      912.60      922.32     37.22 o 
  -9   9  16     2727.75     2804.12     49.46 o 
  -8   9  16      849.80      832.38     32.83 o 
  -7   9  16      222.99      128.41     20.32 o 
  -6   9  16      834.13      751.65     27.43 o 
  -5   9  16     3016.58     2840.85     47.66 o 
  -4   9  16     1632.12     1713.61     39.51 o 
  -3   9  16     1349.02     1391.74     30.75 o
[truncated: 119,752 more chars]
